# Supplementary material for: Recent accelerated diversification in rosids occurred outside the tropics
Source: Nat Commun. 2020 Jul 3;11:3333. doi: 10.1038/s41467-020-17116-5 (PMC7335165; doi:10.1038/s41467-020-17116-5)
Supplement: Supplementary file 4 — Source Data [file 41467_2020_17116_MOESM4_ESM.xls]

## Sheet: Fig. 2a
Tip_label	Rate
Limnanthaceae_Floerkea_proserpinacoides	0.665682
Limnanthaceae_Limnanthes_bakeri	0.674417
Limnanthaceae_Limnanthes_vinculans	0.674539
Limnanthaceae_Limnanthes_macounii	0.674575
Limnanthaceae_Limnanthes_douglasii	0.674575
Limnanthaceae_Limnanthes_sp	0.67458
Limnanthaceae_Limnanthes_montana	0.67341
Limnanthaceae_Limnanthes_alba	0.673374
Limnanthaceae_Limnanthes_floccosa	0.673355
Setchellanthaceae_Setchellanthus_caeruleus	0.102016
Bataceae_Batis_maritima	0.0910759
Salvadoraceae_Azima_tetracantha	0.0910609
Salvadoraceae_Salvadora_australis	0.0910122
Salvadoraceae_Salvadora_angustifolia	0.0910299
Salvadoraceae_Salvadora_persica	0.091015
Koeberliniaceae_Koeberlinia_spinosa	0.0909958
Pentadiplandraceae_Pentadiplandra_brazzeana	0.0912978
Brassicaceae_Moriera_spinosa	0.162097
Brassicaceae_Aethionema_saxatile	0.162117
Brassicaceae_Aethionema_virgatum	0.162126
Brassicaceae_Aethionema_grandiflorum	0.162132
Brassicaceae_Aethionema_erinaceum	0.162135
Brassicaceae_Malcolmia_orsiniana	0.201368
Brassicaceae_Erysimum_cheiri	0.260263
Brassicaceae_Erysimum_cheiranthoides	0.423067
Brassicaceae_Erysimum_repandum	0.42293
Brassicaceae_Syrenia_cana	0.422673
Brassicaceae_Erysimum_siliculosum	0.424614
Brassicaceae_Erysimum_perofskianum	0.424812
Brassicaceae_Erysimum_handel-mazzettii	0.424825
Brassicaceae_Erysimum_sisymbrioides	0.424784
Brassicaceae_Erysimum_capitatum	0.424784
Brassicaceae_Erysimum_cuspidatum	0.424812
Brassicaceae_Chrysochamela_velutina	0.201658
Brassicaceae_Cusickiella_douglasii	0.201667
Brassicaceae_Halimolobos_whitedii	0.202429
Brassicaceae_Boechera_repanda	0.202431
Brassicaceae_Boechera_canadensis	0.202422
Brassicaceae_Cusickiella_quadricostata	0.202411
Brassicaceae_Boechera_crandallii	1.47313
Brassicaceae_Boechera_johnstonii	1.4731
Brassicaceae_Boechera_perennans	1.47312
Brassicaceae_Boechera_gunnisoniana	1.47313
Brassicaceae_Boechera_parishii	1.4731
Brassicaceae_Boechera_gracilipes	1.47313
Brassicaceae_Boechera_texana	1.47313
Brassicaceae_Boechera_nevadensis	1.47308
Brassicaceae_Boechera_spatifolia	1.47313
Brassicaceae_Boechera_fernaldiana	1.47307
Brassicaceae_Boechera_fendleri	1.47312
Brassicaceae_Boechera_pendulina	1.47311
Brassicaceae_Boechera_pendulocarpa	1.47304
Brassicaceae_Boechera_evadens	1.47302
Brassicaceae_Boechera_collinsii	1.47293
Brassicaceae_Boechera_rollei	1.47309
Brassicaceae_Boechera_constancei	1.47314
Brassicaceae_Boechera_suffrutescens	1.47314
Brassicaceae_Boechera_lemmonii	1.47313
Brassicaceae_Boechera_tiehmii	1.47313
Brassicaceae_Boechera_paupercula	1.47306
Brassicaceae_Boechera_falcifructa	1.47306
Brassicaceae_Boechera_formosa	1.47311
Brassicaceae_Boechera_pallidifolia	1.47313
Brassicaceae_Boechera_cobrensis	1.47307
Brassicaceae_Boechera_villosa	1.47308
Brassicaceae_Boechera_holboellii	1.47313
Brassicaceae_Boechera_koehleri	1.47315
Brassicaceae_Boechera_breweri	1.47316
Brassicaceae_Boechera_retrofracta	1.47316
Brassicaceae_Boechera_cusickii	1.47314
Brassicaceae_Boechera_divaricarpa	1.47308
Brassicaceae_Boechera_lyallii	1.4731
Brassicaceae_Boechera_williamsii	1.47313
Brassicaceae_Boechera_pygmaea	1.47307
Brassicaceae_Boechera_subpinnatifida	1.47313
Brassicaceae_Boechera_yorkii	1.47313
Brassicaceae_Boechera_dispar	1.47313
Brassicaceae_Boechera_lignifera	1.47315
Brassicaceae_Boechera_serpenticola	1.47314
Brassicaceae_Boechera_puberula	1.47313
Brassicaceae_Boechera_microphylla	1.47299
Brassicaceae_Boechera_schistacea	1.47301
Brassicaceae_Boechera_stricta	1.47306
Brassicaceae_Draba_sauteri	1.47306
Brassicaceae_Boechera_rectissima	1.47153
Brassicaceae_Boechera_arcuata	1.47151
Brassicaceae_Draba_oblongata	1.47169
Brassicaceae_Draba_sibirica	1.47166
Brassicaceae_Boechera_platysperma	1.47085
Brassicaceae_Boechera_howellii	1.47085
Brassicaceae_Boechera_lasiocarpa	1.47155
Brassicaceae_Boechera_davidsonii	1.47156
Brassicaceae_Boechera_shockleyi	1.47154
Brassicaceae_Boechera_oxylobula	1.47153
Brassicaceae_Boechera_sparsiflora	1.47026
Brassicaceae_Boechera_glaucovalvula	1.47186
Brassicaceae_Boechera_pulchra	1.47191
Brassicaceae_Boechera_lincolnensis	1.47191
Brassicaceae_Borodinia_macrophylla	0.202944
Brassicaceae_Boechera_serotina	0.203172
Brassicaceae_Boechera_missouriensis	0.203173
Brassicaceae_Boechera_dentata	0.203149
Brassicaceae_Boechera_perstellata	0.203141
Brassicaceae_Anelsonia_eurycarpa	0.202264
Brassicaceae_Stenopetalum_nutans	0.201606
Brassicaceae_Transberingia_bursifolia	0.682984
Brassicaceae_Crucihimalaya_tenuisiliqua	0.715823
Brassicaceae_Crucihimalaya_lasiocarpa	0.715807
Brassicaceae_Crucihimalaya_sp	0.716069
Brassicaceae_Crucihimalaya_kneuckeri	0.716153
Brassicaceae_Crucihimalaya_mollissima	0.716153
Brassicaceae_Crucihimalaya_wallichii	0.716074
Brassicaceae_Crucihimalaya_stricta	0.716119
Brassicaceae_Crucihimalaya_himalaica	0.716119
Brassicaceae_Crucihimalaya_virgata	0.673959
Brassicaceae_Crucihimalaya_bursifolia	0.673927
Brassicaceae_Crucihimalaya_rupicola	0.673752
Brassicaceae_Alyssum_klimesii	0.630692
Brassicaceae_Arabidella_trisecta	0.201642
Brassicaceae_Dipoma_iberideum	0.201629
Brassicaceae_Arabidella_eremigena	0.201617
Brassicaceae_Pachycladon_novaezelandiae	0.201647
Brassicaceae_Cuphonotus_humistratus	0.201695
Brassicaceae_Menkea_sphaerocarpa	0.201701
Brassicaceae_Phlegmatospermum_eremaeum	0.201684
Brassicaceae_Harmsiodoxa_blennodioides	0.201677
Brassicaceae_Drabastrum_alpestre	0.201714
Brassicaceae_Pachymitus_cardaminoides	0.201696
Brassicaceae_Scambopus_curvipes	0.201692
Brassicaceae_Blennodia_canescens	0.201695
Brassicaceae_Blennodia_pterosperma	0.201702
Brassicaceae_Microlepidium_pilosulum	0.201701
Brassicaceae_Irenepharsus_magicus	0.201691
Brassicaceae_Pachycladon_radicata	0.581026
Brassicaceae_Pachycladon_latisiliqua	0.65903
Brassicaceae_Pachycladon_stellata	0.659284
Brassicaceae_Pachycladon_exile	0.659353
Brassicaceae_Pachycladon_enysii	0.659416
Brassicaceae_Pachycladon_fastigiata	0.659416
Brassicaceae_Pachycladon_wallii	0.658897
Brassicaceae_Pachycladon_cheesmanii	0.659094
Brassicaceae_Pachycladon_exilis	0.659111
Brassicaceae_Pachycladon_novae-zelandiae	0.658986
Brassicaceae_Stenopetalum_velutinum	0.201667
Brassicaceae_Oreophyton_falcatum	0.20168
Brassicaceae_Olimarabidopsis_umbrosa	0.202177
Brassicaceae_Sarcodraba_karraikensis	0.202184
Brassicaceae_Olimarabidopsis_cabulica	0.202211
Brassicaceae_Olimarabidopsis_pumila	0.202211
Brassicaceae_Calymmatium_draboides	0.202199
Brassicaceae_Alyssopsis_trinervis	0.202193
Brassicaceae_Alyssopsis_mollis	0.202193
Brassicaceae_Physaria_fendleri	0.201898
Brassicaceae_Physaria_gracilis	0.201912
Brassicaceae_Physaria_arctica	0.202005
Brassicaceae_Physaria_acutifolia	0.202024
Brassicaceae_Physaria_didymocarpa	0.202024
Brassicaceae_Physaria_pruinosa	0.201917
Brassicaceae_Dithyrea_californica	0.201805
Brassicaceae_Dimorphocarpa_wislizeni	0.201787
Brassicaceae_Nerisyrenia_linearifolia	0.201798
Brassicaceae_Lyrocarpa_coulteri	0.201807
Brassicaceae_Synthlipsis_greggii	0.2018
Brassicaceae_Paysonia_densipila	0.201993
Brassicaceae_Paysonia_stonensis	0.20199
Brassicaceae_Turritis_sp	0.201748
Brassicaceae_Arabis_kennedyae	0.201738
Brassicaceae_Turritis_laxa	0.201749
Brassicaceae_Arabis_subflava	0.201723
Brassicaceae_Turritis_glabra	0.201738
Brassicaceae_Nevada_holmgrenii	0.202033
Brassicaceae_Polyctenium_fremontii	0.202035
Brassicaceae_Sandbergia_whitedii	0.202117
Brassicaceae_Sandbergia_perplexa	0.202106
Brassicaceae_Phoenicaulis_cheiranthoides	0.202053
Brassicaceae_Arabis_tricornuta	0.766345
Brassicaceae_Pennellia_micrantha	0.766345
Brassicaceae_Sphaerocardamum_macropetalum	0.766998
Brassicaceae_Sphaerocardamum_nesliiforme	0.767
Brassicaceae_Sphaerocardamum_divaricatum	0.767003
Brassicaceae_Sphaerocardamum_stellatum	0.766989
Brassicaceae_Sphaerocardamum_macrum	0.766961
Brassicaceae_Sphaerocardamum_compressum	0.766565
Brassicaceae_Cardamine_uliginosa	0.764973
Brassicaceae_Pennellia_longifolia	0.766029
Brassicaceae_Exhalimolobos_berlandieri	0.77247
Brassicaceae_Exhalimolobos_parryi	0.77247
Brassicaceae_Exhalimolobos_pazensis	0.772482
Brassicaceae_Exhalimolobos_hispidulus	0.772496
Brassicaceae_Exhalimolobos_weddellii	0.772496
Brassicaceae_Exhalimolobos_palmeri	0.77247
Brassicaceae_Halimolobos_elatus	0.771194
Brassicaceae_Halimolobos_henricksonii	0.771238
Brassicaceae_Halimolobos_lasiolobus	0.771186
Brassicaceae_Halimolobos_pubens	0.771167
Brassicaceae_Halimolobos_jaegeri	0.771151
Brassicaceae_Halimolobos_diffusus	0.77119
Brassicaceae_Mancoa_foliosa	0.208276
Brassicaceae_Mancoa_bracteata	0.208277
Brassicaceae_Arabidopsis_thaliana	0.20839
Brassicaceae_Arabis_arenicola	0.860133
Brassicaceae_Arabidopsis_lyrata	0.860134
Brassicaceae_Arabidopsis_arenicola	0.860134
Brassicaceae_Ballantinia_antipoda	0.859347
Brassicaceae_Arabidopsis_suecica	0.861046
Brassicaceae_Arabidopsis_croatica	0.861046
Brassicaceae_Arabidopsis_neglecta	0.861032
Brassicaceae_Arabidopsis_sp	0.86102
Brassicaceae_Arabidopsis_arenosa	0.860967
Brassicaceae_Arabidopsis_halleri	0.860651
Brassicaceae_Arabidopsis_kamchatica	0.860654
Brassicaceae_Arabidopsis_umezawana	0.860675
Brassicaceae_Arabidopsis_pedemontana	0.860419
Brassicaceae_Arabidopsis_cebennensis	0.860403
Brassicaceae_Camelina_rumelica	0.207644
Brassicaceae_Camelina_microcarpa	0.207644
Brassicaceae_Camelina_sativa	0.207644
Brassicaceae_Camelina_alyssum	0.20765
Brassicaceae_Pseudoarabidopsis_toxophylla	0.206244
Brassicaceae_Neslia_paniculata	0.206287
Brassicaceae_Catolobus_pendulus	0.206235
Brassicaceae_Capsella_orientalis	0.206905
Brassicaceae_Capsella_bursa-pastoris	0.206907
Brassicaceae_Capsella_rubella	0.20691
Brassicaceae_Capsella_grandiflora	0.206908
Brassicaceae_Yinshania_exiensis	0.186666
Brassicaceae_Yinshania_henryi	0.186793
Brassicaceae_Tropidocarpum_gracile	0.187009
Brassicaceae_Hornungia_procumbens	0.18726
Brassicaceae_Hymenolobus_procumbens	0.187262
Brassicaceae_Hornungia_petraea	0.187069
Brassicaceae_Pritzelago_alpina	0.187186
Brassicaceae_Hornungia_alpina	0.187186
Brassicaceae_Ianhedgea_minutiflora	0.186952
Brassicaceae_Robeschia_schimperi	0.186969
Brassicaceae_Descurainia_kochii	0.187137
Brassicaceae_Descurainia_sophia	0.187139
Brassicaceae_Descurainia_stricta	1.67399
Brassicaceae_Descurainia_athrocarpa	1.67398
Brassicaceae_Descurainia_impatiens	1.67383
Brassicaceae_Descurainia_streptocarpa	1.67386
Brassicaceae_Descurainia_leptoclada	1.67399
Brassicaceae_Descurainia_depressa	1.67399
Brassicaceae_Descurainia_pinnata	1.67399
Brassicaceae_Descurainia_longepedicellata	1.67402
Brassicaceae_Descurainia_virletii	1.67402
Brassicaceae_Descurainia_paradisa	1.67402
Brassicaceae_Descurainia_appendiculata	1.67399
Brassicaceae_Descurainia_antarctica	1.67398
Brassicaceae_Descurainia_pimpinellifolia	1.67399
Brassicaceae_Descurainia_argentina	1.67397
Brassicaceae_Descurainia_cumingiana	1.674
Brassicaceae_Descurainia_heterotricha	1.674
Brassicaceae_Descurainia_obtusa	1.67386
Brassicaceae_Descurainia_myriophylla	1.67353
Brassicaceae_Descurainia_sophioides	1.67096
Brassicaceae_Descurainia_incana	1.67101
Brassicaceae_Descurainia_californica	1.67104
Brassicaceae_Descurainia_incisa	1.67104
Brassicaceae_Descurainia_torulosa	1.6709
Brassicaceae_Descurainia_artemisioides	1.67104
Brassicaceae_Descurainia_bourgeauana	1.67109
Brassicaceae_Descurainia_preauxiana	1.67113
Brassicaceae_Descurainia_gonzalezii	1.67118
Brassicaceae_Descurainia_lemsii	1.67113
Brassicaceae_Descurainia_gilva	1.67113
Brassicaceae_Descurainia_millefolia	1.67104
Brassicaceae_Hugueninia_tanacetifolia	1.6705
Brassicaceae_Smelowskia_sophiifolia	0.561437
Brassicaceae_Smelowskia_czukotica	0.561475
Brassicaceae_Smelowskia_altaica	0.561471
Brassicaceae_Hedinia_taxkargannica	0.561385
Brassicaceae_Smelowskia_tibetica	0.561384
Brassicaceae_Smelowskia_bartholomewii	0.561267
Brassicaceae_Smelowskia_flavissima	0.561033
Brassicaceae_Smelowskia_americana	0.561548
Brassicaceae_Smelowskia_calycina	0.561553
Brassicaceae_Smelowskia_borealis	0.561547
Brassicaceae_Smelowskia_media	0.561572
Brassicaceae_Smelowskia_alba	0.561571
Brassicaceae_Smelowskia_bifurcata	0.56158
Brassicaceae_Smelowskia_porsildii	0.561572
Brassicaceae_Smelowskia_parryoides	0.561425
Brassicaceae_Smelowskia_ovalis	0.561438
Brassicaceae_Smelowskia_pyriformis	0.561427
Brassicaceae_Smelowskia_johnsonii	0.561436
Brassicaceae_Smelowskia_jacutica	0.561403
Brassicaceae_Smelowskia_inopinata	0.5613
Brassicaceae_Smelowskia_sisymbrioides	0.195383
Brassicaceae_Smelowskia_annua	0.195387
Brassicaceae_Lepidium_rotundum	0.187204
Brassicaceae_Lepidium_platypetalum	0.187221
Brassicaceae_Lepidium_perfoliatum	0.1909
Brassicaceae_Lepidium_draba	0.190963
Brassicaceae_Lepidium_heterophyllum	0.191035
Brassicaceae_Lepidium_campestre	0.191038
Brassicaceae_Lepidium_sativum	0.596376
Brassicaceae_Lepidium_latifolium	0.609877
Brassicaceae_Lepidium_coronopus	0.611658
Brassicaceae_Lepidium_squamatum	0.612552
Brassicaceae_Lepidium_didymum	0.612552
Brassicaceae_Lepidium_angustissimum	0.613808
Brassicaceae_Lepidium_apetalum	0.613779
Brassicaceae_Lepidium_densiflorum	0.613989
Brassicaceae_Lepidium_papilliferum	0.614103
Brassicaceae_Lepidium_davisii	0.614108
Brassicaceae_Lepidium_bonariense	0.614108
Brassicaceae_Lepidium_virginicum	0.614088
Brassicaceae_Lepidium_meyenii	0.614062
Brassicaceae_Lepidium_naufragorum	0.614196
Brassicaceae_Lepidium_kawarau	0.614196
Brassicaceae_Lepidium_sisymbrioides	0.614196
Brassicaceae_Lepidium_affghanum	0.613808
Brassicaceae_Lepidium_africanum	0.613842
Brassicaceae_Cyphocardamum_aretioides	0.613989
Brassicaceae_Lepidium_graminifolium	0.625586
Brassicaceae_Lepidium_obtusatum	0.643394
Brassicaceae_Lepidium_flexicaule	0.643394
Brassicaceae_Lepidium_sp	0.643382
Brassicaceae_Lepidium_banksii	0.643394
Brassicaceae_Lepidium_oleraceum	0.643389
Brassicaceae_Lepidium_desvauxii	0.643394
Brassicaceae_Lepidium_nesophilum	0.643394
Brassicaceae_Lepidium_foliosum	0.643394
Brassicaceae_Lepidium_subcordatum	0.624736
Brassicaceae_Lepidium_lacerum	0.624744
Brassicaceae_Lepidium_rubtzovii	0.624735
Brassicaceae_Lepidium_ruderale	0.610953
Brassicaceae_Cardamine_concatenata	0.192915
Brassicaceae_Armoracia_rusticana	0.193114
Brassicaceae_Iodanthus_pinnatifidus	0.193253
Brassicaceae_Leavenworthia_uniflora	0.206998
Brassicaceae_Leavenworthia_texana	0.207036
Brassicaceae_Leavenworthia_aurea	0.207037
Brassicaceae_Leavenworthia_crassa	0.207038
Brassicaceae_Leavenworthia_alabamica	0.207038
Brassicaceae_Selenia_aurea	0.193296
Brassicaceae_Selenia_dissecta	0.193341
Brassicaceae_Selenia_grandis	0.193338
Brassicaceae_Selenia_jonesii	0.193337
Brassicaceae_Planodes_virginicum	0.19326
Brassicaceae_Rorippa_divaricata	0.193232
Brassicaceae_Rorippa_islandica	0.193398
Brassicaceae_Rorippa_palustris	0.193446
Brassicaceae_Rorippa_amphibia	0.193504
Brassicaceae_Rorippa_sylvestris	0.193505
Brassicaceae_Rorippa_indica	0.193419
Brassicaceae_Sisymbrella_aspera	0.193416
Brassicaceae_Rorippa_cantoniensis	0.193413
Brassicaceae_Ornithocarpa_torulosa	0.193246
Brassicaceae_Barbarea_vulgaris	0.193302
Brassicaceae_Barbarea_orthoceras	0.193307
Brassicaceae_Barbarea_verna	0.193289
Brassicaceae_Barbarea_taiwaniana	0.193302
Brassicaceae_Neobeckia_aquatica	0.193217
Brassicaceae_Cardamine_rupestris	0.197752
Brassicaceae_Cardamine_adriatica	0.197966
Brassicaceae_Cardamine_maritima	0.197964
Brassicaceae_Cardamine_fialae	0.197957
Brassicaceae_Cardamine_monteluccii	0.197957
Brassicaceae_Cardamine_serbica	0.19788
Brassicaceae_Cardamine_montenegrina	0.197875
Brassicaceae_Cardamine_pentaphyllos	0.193164
Brassicaceae_Cardamine_glanduligera	0.193186
Brassicaceae_Cardamine_glauca	0.193206
Brassicaceae_Cardamine_resedifolia	0.193232
Brassicaceae_Cardamine_nipponica	0.193232
Brassicaceae_Cardamine_bellidifolia	0.193235
Brassicaceae_Cardamine_plumieri	0.193188
Brassicaceae_Cardamine_carnosa	0.193178
Brassicaceae_Nasturtium_microphyllum	0.19316
Brassicaceae_Cardamine_graeca	0.193198
Brassicaceae_Cardamine_tangutorum	0.193263
Brassicaceae_Cardamine_bradei	0.193272
Brassicaceae_Cardamine_constancei	0.193285
Brassicaceae_Cardamine_yunnanensis	0.19326
Brassicaceae_Cardamine_impatiens	0.193305
Brassicaceae_Cardamine_leucantha	0.193338
Brassicaceae_Cardamine_microphylla	0.193338
Brassicaceae_Cardamine_enneaphyllos	0.193289
Brassicaceae_Cardamine_conferta	0.19329
Brassicaceae_Cardamine_diphylla	0.193285
Brassicaceae_Rorippa_laciniata	0.19329
Brassicaceae_Cardamine_fragariifolia	0.193266
Brassicaceae_Cardamine_appendiculata	0.585095
Brassicaceae_Cardamine_pattersonii	0.585172
Brassicaceae_Cardamine_oligosperma	0.585177
Brassicaceae_Cardamine_asarifolia	0.58496
Brassicaceae_Cardamine_rockii	0.585016
Brassicaceae_Cardamine_glechomifolia	0.585063
Brassicaceae_Cardamine_microzyga	0.585172
Brassicaceae_Cardamine_franchetiana	0.585184
Brassicaceae_Cardamine_delavayi	0.584981
Brassicaceae_Cardamine_longii	0.609561
Brassicaceae_Cardamine_cordifolia	0.610168
Brassicaceae_Cardamine_breweri	0.610154
Brassicaceae_Cardamine_nuttallii	0.610111
Brassicaceae_Cardamine_clematitis	0.610073
Brassicaceae_Cardamine_lihengiana	0.609789
Brassicaceae_Cardamine_griffithii	0.609859
Brassicaceae_Cardamine_ecuadorensis	0.61011
Brassicaceae_Cardamine_rhizomata	0.610119
Brassicaceae_Cardamine_bulbosa	0.610128
Brassicaceae_Cardamine_douglasii	0.610119
Brassicaceae_Cardamine_rotundifolia	0.610007
Brassicaceae_Cardamine_purpurea	0.611064
Brassicaceae_Cardamine_digitata	0.611064
Brassicaceae_Cardamine_macrophylla	0.611043
Brassicaceae_Cardamine_corymbosa	0.611066
Brassicaceae_Cardamine_lacustris	0.611064
Brassicaceae_Cardamine_bilobata	0.611068
Brassicaceae_Cardamine_debilis	0.611066
Brassicaceae_Cardamine_occidentalis	0.611056
Brassicaceae_Cardamine_victoris	0.610998
Brassicaceae_Cardamine_yezoensis	0.611006
Brassicaceae_Cardamine_pedata	0.610984
Brassicaceae_Cardamine_lyallii	0.610781
Brassicaceae_Cardamine_rupicola	0.610789
Brassicaceae_Cardamine_parviflora	0.610379
Brassicaceae_Cardamine_hirsuta	0.610392
Brassicaceae_Cardamine_paucijuga	0.610378
Brassicaceae_Cardamine_ovata	0.610472
Brassicaceae_Cardamine_pensylvanica	0.610529
Brassicaceae_Cardamine_raphanifolia	0.610534
Brassicaceae_Cardamine_niigatensis	0.610538
Brassicaceae_Cardamine_sp	0.610541
Brassicaceae_Cardamine_flexuosa	0.610541
Brassicaceae_Cardamine_caldeirarum	0.610372
Brassicaceae_Cardamine_amara	0.610379
Brassicaceae_Cardamine_barbarioides	0.610352
Brassicaceae_Cardamine_bonariensis	0.610324
Brassicaceae_Cardamine_flaccida	0.610371
Brassicaceae_Cardamine_pratensis	0.610407
Brassicaceae_Cardamine_crassifolia	0.610412
Brassicaceae_Cardamine_castellana	0.610416
Brassicaceae_Cardamine_tanakae	0.61004
Brassicaceae_Cardamine_scutata	0.61002
Brassicaceae_Cardamine_trifolia	0.19859
Brassicaceae_Cardamine_africana	0.193148
Brassicaceae_Nasturtium_officinale	0.193076
Brassicaceae_Aplanodes_doidgeana	0.189629
Brassicaceae_Chamira_circaeoides	0.164309
Brassicaceae_Heliophila_pubescens	0.164395
Brassicaceae_Heliophila_pusilla	0.164378
Brassicaceae_Heldreichia_bupleurifolia	0.166008
Brassicaceae_Biscutella_neustriaca	0.166023
Brassicaceae_Biscutella_didyma	0.166023
Brassicaceae_Biscutella_auriculata	0.166017
Brassicaceae_Biscutella_laevigata	0.16602
Brassicaceae_Delpinophytum_patagonicum	0.165981
Brassicaceae_Asperuginoides_axillaris	0.16601
Brassicaceae_Lunaria_rediviva	0.166121
Brassicaceae_Lunaria_annua	0.166124
Brassicaceae_Macropodium_nivale	0.166034
Brassicaceae_Macropodium_pterospermum	0.166056
Brassicaceae_Stevenia_maximowiczii	0.166036
Brassicaceae_Alyssum_tenuifolium	0.166157
Brassicaceae_Stevenia_canescens	0.16616
Brassicaceae_Stevenia_cheiranthoides	0.166032
Brassicaceae_Arabis_axillaris	0.166023
Brassicaceae_Arabis_turrita	0.64733
Brassicaceae_Aubrieta_vulcanica	1.70509
Brassicaceae_Aubrieta_scyria	1.71516
Brassicaceae_Aubrieta_canescens	1.71548
Brassicaceae_Arabis_verna	1.7155
Brassicaceae_Aubrieta_deltoidea	1.71547
Brassicaceae_Aubrieta_scardica	1.71552
Brassicaceae_Aubrieta_glabrescens	1.71555
Brassicaceae_Aubrieta_thessala	1.71552
Brassicaceae_Aubrieta_parviflora	1.71549
Brassicaceae_Aubrieta_libanotica	1.71555
Brassicaceae_Aubrieta_sp	1.71555
Brassicaceae_Aubrieta_columnae	1.71547
Brassicaceae_Aubrieta_olympica	1.71548
Brassicaceae_Aubrieta_erubescens	1.71549
Brassicaceae_Aubrieta_gracilis	1.71549
Brassicaceae_Aubrieta_pinardii	1.7154
Brassicaceae_Athysanus_pusillus	1.53732
Brassicaceae_Draba_spectabilis	1.53886
Brassicaceae_Athysanus_unilateralis	1.53904
Brassicaceae_Tomostima_australis	1.53944
Brassicaceae_Tomostima_platycarpa	1.53958
Brassicaceae_Tomostima_cuneifolia	1.53959
Brassicaceae_Tomostima_araboides	1.5396
Brassicaceae_Draba_cuneifolia	1.53917
Brassicaceae_Draba_melanopus	1.63959
Brassicaceae_Draba_odudiana	1.64095
Brassicaceae_Draba_alberti	1.64096
Brassicaceae_Draba_oreades	1.64089
Brassicaceae_Draba_polyphylla	1.64093
Brassicaceae_Draba_yunnanensis	1.64093
Brassicaceae_Draba_amplexicaulis	1.64086
Brassicaceae_Draba_olgae	1.64094
Brassicaceae_Draba_koeiei	1.64092
Brassicaceae_Draba_setosa	1.64099
Brassicaceae_Draba_cachemirica	1.64101
Brassicaceae_Draba_korshinskyi	1.64102
Brassicaceae_Draba_radicans	1.64099
Brassicaceae_Draba_aubrietioides	1.64096
Brassicaceae_Draba_macbeathiana	1.641
Brassicaceae_Draba_involucrata	1.64099
Brassicaceae_Draba_cholaensis	1.64065
Brassicaceae_Draba_crassifolia	1.64098
Brassicaceae_Draba_cruciata	1.641
Brassicaceae_Draba_sp	1.64096
Brassicaceae_Draba_kassii	1.64101
Brassicaceae_Draba_pectinipila	1.64104
Brassicaceae_Draba_burkei	1.64104
Brassicaceae_Draba_bifurcata	1.6409
Brassicaceae_Draba_crassa	1.64086
Brassicaceae_Draba_streptobrachia	1.64092
Brassicaceae_Draba_splendens	1.64089
Brassicaceae_Draba_mogollonica	1.6408
Brassicaceae_Draba_exunguiculata	1.64105
Brassicaceae_Draba_heilii	1.64105
Brassicaceae_Draba_reptans	1.64106
Brassicaceae_Draba_maguirei	1.64105
Brassicaceae_Draba_ventosa	1.64099
Brassicaceae_Draba_lemmonii	1.64097
Brassicaceae_Draba_macleanii	1.64103
Brassicaceae_Draba_hookeri	1.64106
Brassicaceae_Draba_hallii	1.64107
Brassicaceae_Draba_lindenii	1.64103
Brassicaceae_Draba_standleyi	1.64106
Brassicaceae_Draba_barclayana	1.64108
Brassicaceae_Draba_ritacuvana	1.64106
Brassicaceae_Draba_pseudocheiranthoides	1.64111
Brassicaceae_Draba_hemsleyana	1.64103
Brassicaceae_Draba_farsetioides	1.64111
Brassicaceae_Draba_schusteri	1.64111
Brassicaceae_Draba_pycnophylla	1.64112
Brassicaceae_Draba_rositae	1.64112
Brassicaceae_Draba_spruceana	1.64111
Brassicaceae_Draba_pulvinata	1.64112
Brassicaceae_Draba_solitaria	1.64112
Brassicaceae_Draba_extensa	1.64111
Brassicaceae_Draba_soratensis	1.64105
Brassicaceae_Draba_peruviana	1.64111
Brassicaceae_Draba_pickeringii	1.64111
Brassicaceae_Draba_sericea	1.64104
Brassicaceae_Draba_chionophila	1.64106
Brassicaceae_Draba_nivicola	1.64106
Brassicaceae_Draba_hammenii	1.64109
Brassicaceae_Draba_funckiana	1.64111
Brassicaceae_Draba_violacea	1.64112
Brassicaceae_Draba_grandiflora	1.64112
Brassicaceae_Draba_pennellii	1.64105
Brassicaceae_Draba_hidalgensis	1.64103
Brassicaceae_Draba_wurdackii	1.64106
Brassicaceae_Draba_litamo	1.64105
Brassicaceae_Draba_matthioloides	1.64103
Brassicaceae_Draba_jorullensis	1.641
Brassicaceae_Draba_cuzcoensis	1.64104
Brassicaceae_Boechera_laevigata	1.64106
Brassicaceae_Draba_demareei	1.64105
Brassicaceae_Draba_asprella	1.64105
Brassicaceae_Draba_aretioides	1.64105
Brassicaceae_Draba_beltranii	1.64101
Brassicaceae_Draba_mexicana	1.64104
Brassicaceae_Draba_lapaziana	1.64104
Brassicaceae_Draba_depressa	1.64103
Brassicaceae_Draba_discoidea	1.64105
Brassicaceae_Draba_inquisiviana	1.64106
Brassicaceae_Draba_cryptantha	1.64097
Brassicaceae_Draba_boyacana	1.64102
Brassicaceae_Pachyneurum_grandiflorum	1.64105
Brassicaceae_Draba_obovata	1.64104
Brassicaceae_Draba_stylosa	1.64108
Brassicaceae_Draba_streptocarpa	1.64108
Brassicaceae_Draba_helleriana	1.64108
Brassicaceae_Draba_aurea	1.64108
Brassicaceae_Draba_albertina	1.64083
Brassicaceae_Draba_aureola	1.64076
Brassicaceae_Draba_ogilviensis	1.64094
Brassicaceae_Draba_densifolia	1.64103
Brassicaceae_Draba_sobolifera	1.64106
Brassicaceae_Draba_subalpina	1.64106
Brassicaceae_Draba_rectifructa	1.64106
Brassicaceae_Draba_corrugata	1.64106
Brassicaceae_Draba_pusilla	1.64106
Brassicaceae_Draba_brachystylis	1.64105
Brassicaceae_Draba_sphaeroides	1.64084
Brassicaceae_Draba_eschscholtzii	1.641
Brassicaceae_Draba_stenopetala	1.641
Brassicaceae_Draba_pauciflora	1.64094
Brassicaceae_Draba_eriopoda	1.64026
Brassicaceae_Draba_matangensis	1.63778
Brassicaceae_Draba_jucunda	1.62565
Brassicaceae_Draba_glabella	1.57605
Brassicaceae_Draba_rigida	1.5761
Brassicaceae_Draba_sherriffii	1.57565
Brassicaceae_Draba_mongolica	1.57551
Brassicaceae_Draba_nivalis	1.60418
Brassicaceae_Draba_palanderiana	1.60414
Brassicaceae_Draba_lichiangensis	1.60436
Brassicaceae_Draba_hyperborea	1.71119
Brassicaceae_Draba_trinervis	1.7254
Brassicaceae_Draba_winterbottomii	1.7254
Brassicaceae_Draba_kotschyi	1.72911
Brassicaceae_Draba_zangbeiensis	1.72938
Brassicaceae_Draba_ladyginii	1.72937
Brassicaceae_Draba_jaegeri	1.72962
Brassicaceae_Draba_supranivalis	1.72971
Brassicaceae_Draba_elegans	1.73246
Brassicaceae_Draba_stenoloba	1.73248
Brassicaceae_Draba_chamissonis	1.73248
Brassicaceae_Draba_breweri	1.73234
Brassicaceae_Draba_arseniewii	1.73267
Brassicaceae_Draba_bhutanica	1.73274
Brassicaceae_Draba_nylamensis	1.73332
Brassicaceae_Draba_ruaxes	1.76784
Brassicaceae_Draba_ladina	1.79179
Brassicaceae_Draba_tomentosa	1.79178
Brassicaceae_Draba_corymbosa	1.80176
Brassicaceae_Draba_pilosa	1.80176
Brassicaceae_Draba_ussuriensis	1.80385
Brassicaceae_Draba_cinerea	1.80669
Brassicaceae_Draba_pohlei	1.80666
Brassicaceae_Draba_alpina	1.80669
Brassicaceae_Draba_sachalinensis	1.8067
Brassicaceae_Draba_pygmaea	1.80665
Brassicaceae_Draba_lonchocarpa	1.8067
Brassicaceae_Draba_subcapitata	1.8067
Brassicaceae_Draba_norvegica	1.8067
Brassicaceae_Draba_oxycarpa	1.8067
Brassicaceae_Draba_paysonii	1.80669
Brassicaceae_Draba_brachycarpa	1.8067
Brassicaceae_Draba_kusnezowii	1.80661
Brassicaceae_Draba_tibetica	1.80668
Brassicaceae_Draba_arabisans	1.80668
Brassicaceae_Draba_juvenilis	1.80668
Brassicaceae_Draba_borealis	1.80669
Brassicaceae_Draba_lactea	1.80666
Brassicaceae_Draba_hirta	1.80669
Brassicaceae_Draba_falconeri	1.80669
Brassicaceae_Draba_subamplexicaulis	1.80669
Brassicaceae_Draba_lanceolata	1.80667
Brassicaceae_Draba_affghanica	1.80669
Brassicaceae_Draba_incana	1.80669
Brassicaceae_Draba_ochroleuca	1.80668
Brassicaceae_Draba_laurentiana	1.80669
Brassicaceae_Draba_oligosperma	1.80666
Brassicaceae_Draba_fuhaiensis	1.80666
Brassicaceae_Draba_incerta	1.80668
Brassicaceae_Draba_glacialis	1.80665
Brassicaceae_Draba_praealta	1.80666
Brassicaceae_Draba_tucumanensis	1.73438
Brassicaceae_Draba_subumbellata	1.73438
Brassicaceae_Draba_scopulorum	1.73436
Brassicaceae_Draba_magellanica	1.73439
Brassicaceae_Draba_gilliesii	1.73439
Brassicaceae_Draba_cana	1.73432
Brassicaceae_Draba_alyssoides	1.73308
Brassicaceae_Draba_lasiophylla	1.73304
Brassicaceae_Draba_stenobotrys	1.73305
Brassicaceae_Draba_glomerata	1.73308
Brassicaceae_Draba_sikkimensis	1.73281
Brassicaceae_Draba_ramulosa	1.73273
Brassicaceae_Draba_sphaerocarpa	1.73171
Brassicaceae_Draba_micropetala	1.73172
Brassicaceae_Draba_porsildii	1.72716
Brassicaceae_Draba_amoena	1.60804
Brassicaceae_Draba_staintonii	1.60804
Brassicaceae_Draba_elata	1.60779
Brassicaceae_Draba_turczaninowii	1.60741
Brassicaceae_Draba_altaica	1.6075
Brassicaceae_Draba_primuloides	1.6075
Brassicaceae_Draba_fladnizensis	1.60748
Brassicaceae_Draba_baicalensis	1.57111
Brassicaceae_Draba_surculosa	1.57112
Brassicaceae_Schivereckia_doerfleri	1.57112
Brassicaceae_Schivereckia_podolica	1.57114
Brassicaceae_Draba_murrayi	1.5707
Brassicaceae_Draba_pterosperma	1.57092
Brassicaceae_Draba_hitchcockii	1.57099
Brassicaceae_Draba_dubia	1.57055
Brassicaceae_Draba_stylaris	1.57066
Brassicaceae_Draba_ramosissima	1.57001
Brassicaceae_Draba_stenocarpa	1.56943
Brassicaceae_Draba_ossetica	1.49692
Brassicaceae_Draba_longisiliqua	1.49677
Brassicaceae_Draba_muralis	1.52112
Brassicaceae_Draba_lutescens	1.52112
Brassicaceae_Draba_ellipsoidea	1.52111
Brassicaceae_Draba_gracillima	1.52111
Brassicaceae_Draba_kongboiana	1.52062
Brassicaceae_Draba_nemorosa	1.52105
Brassicaceae_Draba_huetii	1.52103
Brassicaceae_Draba_nuda	1.51906
Brassicaceae_Draba_cappadocica	1.52115
Brassicaceae_Draba_hederifolia	1.5212
Brassicaceae_Draba_parnassica	1.52163
Brassicaceae_Draba_lasiocarpa	1.52164
Brassicaceae_Draba_aizoides	1.52164
Brassicaceae_Draba_bellardii	1.52164
Brassicaceae_Draba_cuatrecasana	1.52164
Brassicaceae_Draba_cheiranthoides	1.52163
Brassicaceae_Draba_cretica	1.52163
Brassicaceae_Draba_dedeana	1.52159
Brassicaceae_Draba_bruniifolia	1.52163
Brassicaceae_Draba_hispanica	1.52164
Brassicaceae_Draba_oreadum	1.52159
Brassicaceae_Draba_lacaitae	1.52161
Brassicaceae_Draba_acaulis	1.52161
Brassicaceae_Draba_rosularis	1.52119
Brassicaceae_Draba_incompta	1.52122
Brassicaceae_Draba_pulchella	1.52125
Brassicaceae_Draba_araratica	1.52078
Brassicaceae_Draba_hispida	1.51994
Brassicaceae_Erophila_verna	1.55577
Brassicaceae_Erophila_majuscula	1.55582
Brassicaceae_Arabis_aucheri	1.67067
Brassicaceae_Arabis_parvula	1.67066
Brassicaceae_Arabis_collina	1.687
Brassicaceae_Arabis_sp	1.687
Brassicaceae_Arabis_pubescens	1.69339
Brassicaceae_Arabis_ciliata	1.69366
Brassicaceae_Arabis_erubescens	1.69374
Brassicaceae_Arabis_doumetii	1.69374
Brassicaceae_Arabis_scabra	1.69374
Brassicaceae_Arabis_stenocarpa	1.69373
Brassicaceae_Arabis_beirana	1.69367
Brassicaceae_Boechera_patens	1.69377
Brassicaceae_Arabis_aculeolata	1.69377
Brassicaceae_Arabis_blepharophylla	1.69378
Brassicaceae_Arabis_oregana	1.69378
Brassicaceae_Arabis_modesta	1.69378
Brassicaceae_Arabis_georgiana	1.69377
Brassicaceae_Arabis_furcata	1.69378
Brassicaceae_Arabis_macdonaldiana	1.69374
Brassicaceae_Arabis_crucisetosa	1.69374
Brassicaceae_Boechera_nuttallii	1.69377
Brassicaceae_Dendroarabis_fruticulosa	1.69366
Brassicaceae_Arabis_caucasica	1.69374
Brassicaceae_Arabis_sagittata	1.69367
Brassicaceae_Arabis_pterosperma	1.69374
Brassicaceae_Arabis_bijuga	1.69374
Brassicaceae_Arabis_amplexicaulis	1.69375
Brassicaceae_Arabis_nuristanica	1.69374
Brassicaceae_Arabis_flagellosa	1.69373
Brassicaceae_Arabis_paniculata	1.69373
Brassicaceae_Arabis_ferdinandi-coburgii	1.69352
Brassicaceae_Arabis_procurrens	1.69352
Brassicaceae_Arabis_stellulata	1.69341
Brassicaceae_Arabis_scopoliana	1.69334
Brassicaceae_Arabis_androsacea	1.69341
Brassicaceae_Arabis_eschscholtziana	1.6935
Brassicaceae_Arabis_planisiliqua	1.69352
Brassicaceae_Arabis_stelleri	1.69352
Brassicaceae_Arabis_serrata	1.69352
Brassicaceae_Arabis_juressi	1.69352
Brassicaceae_Arabis_abietina	1.69352
Brassicaceae_Arabis_hirsuta	1.69352
Brassicaceae_Arabis_surculosa	1.69351
Brassicaceae_Arabis_pumila	1.69352
Brassicaceae_Arabis_soyeri	1.69352
Brassicaceae_Arabis_allionii	1.69352
Brassicaceae_Arabis_cretica	1.6935
Brassicaceae_Arabis_bryoides	1.68699
Brassicaceae_Arabis_sachokiana	1.68164
Brassicaceae_Arabis_carduchorum	1.68164
Brassicaceae_Arabis_cypria	1.67173
Brassicaceae_Arabis_ionocalyx	1.67174
Brassicaceae_Arabis_purpurea	1.67174
Brassicaceae_Arabis_alpina	1.67176
Brassicaceae_Arabis_tianschanica	1.67173
Brassicaceae_Arabis_aubrietioides	1.67174
Brassicaceae_Arabis_deflexa	1.67173
Brassicaceae_Arabis_nepetifolia	1.67161
Brassicaceae_Arabis_erikii	1.67029
Brassicaceae_Arabis_nova	1.6703
Brassicaceae_Arabis_recta	1.67025
Brassicaceae_Arabis_karategina	1.65774
Brassicaceae_Arabis_kamelinii	1.65776
Brassicaceae_Arabis_ariana	1.65776
Brassicaceae_Botschantzevia_karatavica	1.65755
Brassicaceae_Scapiarabis_popovii	1.65765
Brassicaceae_Scapiarabis_saxicola	1.65764
Brassicaceae_Arabis_kokanica	1.65758
Brassicaceae_Arabis_axilliflora	1.65762
Brassicaceae_Arabis_setosifolia	1.65761
Brassicaceae_Baimashania_wangii	1.6576
Brassicaceae_Draba_hystrix	1.65763
Brassicaceae_Baimashania_pulvinata	1.65767
Brassicaceae_Arcyosperma_primulifolium	1.65744
Brassicaceae_Arabis_caerulea	1.65688
Brassicaceae_Arabis_christianii	1.6672
Brassicaceae_Arabis_brachycarpa	1.6672
Brassicaceae_Arabis_mollis	1.6672
Brassicaceae_Arabis_nordmanniana	1.66712
Brassicaceae_Bunias_cochlearioides	0.824101
Brassicaceae_Calepina_irregularis	0.824434
Brassicaceae_Goldbachia_laevigata	0.824437
Brassicaceae_Bivonaea_lutea	0.824722
Brassicaceae_Heliophila_coronopifolia	0.824834
Brassicaceae_Ionopsidium_savianum	0.825155
Brassicaceae_Cochlearia_abulensis	0.82515
Brassicaceae_Cochlearia_tatrae	0.826939
Brassicaceae_Cochlearia_officinalis	0.82694
Brassicaceae_Cochlearia_aestuaria	0.826941
Brassicaceae_Cochlearia_anglica	0.826941
Brassicaceae_Cochlearia_pyrenaica	0.826941
Brassicaceae_Cochlearia_danica	0.826941
Brassicaceae_Cochlearia_aragonensis	0.825118
Brassicaceae_Cochlearia_megalosperma	0.825174
Brassicaceae_Cochlearia_glastifolia	0.825179
Brassicaceae_Ionopsidium_abulense	0.825084
Brassicaceae_Cochlearia_acaulis	0.825084
Brassicaceae_Ionopsidium_albiflorum	0.825075
Brassicaceae_Cochlearia_prolongoi	0.825118
Brassicaceae_Ionopsidium_prolongoi	0.825072
Brassicaceae_Thlaspi_arvense	0.824803
Brassicaceae_Alliaria_petiolata	0.824763
Brassicaceae_Eutrema_parvulum	0.824664
Brassicaceae_Chalcanthus_renifolius	0.82469
Brassicaceae_Eutrema_botschantzevii	0.824726
Brassicaceae_Eutrema_salsugineum	0.824739
Brassicaceae_Eutrema_halophilum	0.824739
Brassicaceae_Eutrema_deltoideum	0.824651
Brassicaceae_Eutrema_himalaicum	0.824664
Brassicaceae_Pegaeophyton_scapiflorum	0.824677
Brassicaceae_Eutrema_verticillatum	0.824672
Brassicaceae_Eutrema_fontanum	0.824675
Brassicaceae_Eutrema_edwardsii	0.824672
Brassicaceae_Eutrema_heterophyllum	0.824675
Brassicaceae_Eutrema_wuchengyii	0.824664
Brassicaceae_Eutrema_schulzii	0.824664
Brassicaceae_Eutrema_yunnanense	0.824677
Brassicaceae_Eutrema_japonicum	0.824677
Brassicaceae_Eutrema_tenue	0.824672
Brassicaceae_Eutrema_altaicum	0.824606
Brassicaceae_Eutrema_integrifolium	0.824712
Brassicaceae_Eutrema_violifolium	0.824703
Brassicaceae_Aphragmus_eschscholtzianus	0.825238
Brassicaceae_Aphragmus_nepalensis	0.825186
Brassicaceae_Aphragmus_oxycarpus	0.825113
Brassicaceae_Aphragmus_serpens	0.825308
Brassicaceae_Aphragmus_hobsonii	0.825313
Brassicaceae_Aphragmus_ohbana	0.825337
Brassicaceae_Aphragmus_obscurus	0.825275
Brassicaceae_Bunias_erucago	0.824606
Brassicaceae_Asta_stricta	0.824948
Brassicaceae_Asta_schaffneri	0.824948
Brassicaceae_Pseudovesicaria_digitata	0.233376
Brassicaceae_Parlatoria_rostrata	0.233395
Brassicaceae_Sobolewskia_caucasica	0.23339
Brassicaceae_Peltariopsis_planisiliqua	0.233364
Brassicaceae_Didymophysa_fedtschenkoana	0.233431
Brassicaceae_Didymophysa_aucheri	0.233431
Brassicaceae_Elburzia_fenestrata	0.23343
Brassicaceae_Pseudocamelina_glaucophylla	0.233345
Brassicaceae_Peltaria_alliacea	0.23338
Brassicaceae_Streptanthus_cordatus	0.638681
Brassicaceae_Romanschulzia_costaricensis	0.638789
Brassicaceae_Romanschulzia_arabiformis	0.638806
Brassicaceae_Stanleya_pinnata	0.638603
Brassicaceae_Neuontobotrys_tarapacana	0.639104
Brassicaceae_Neuontobotrys_intricatissima	0.6391
Brassicaceae_Weberbauera_peruviana	0.639098
Brassicaceae_Neuontobotrys_lanata	0.6391
Brassicaceae_Neuontobotrys_grayana	0.639099
Brassicaceae_Polypsecadium_adscendens	0.639128
Brassicaceae_Sisymbrium_solidagineum	0.639128
Brassicaceae_Polypsecadium_effusum	0.639086
Brassicaceae_Thelypodieae_sp	0.639081
Brassicaceae_Weberbauera_herzogii	0.639105
Brassicaceae_Weberbauera_rosulans	0.639126
Brassicaceae_Parodiodoxa_chionophila	0.639128
Brassicaceae_Mostacillastrum_gracile	0.639086
Brassicaceae_Neuontobotrys_linearifolia	0.639081
Brassicaceae_Guillenia_lasiophylla	0.638891
Brassicaceae_Guillenia_flavescens	0.638889
Brassicaceae_Hesperidanthus_jaegeri	0.638841
Brassicaceae_Caulanthus_inflatus	0.638753
Brassicaceae_Hesperidanthus_argillaceus	0.638785
Brassicaceae_Dryopetalon_viereckii	0.638729
Brassicaceae_Dictyophragmus_punensis	0.638837
Brassicaceae_Hesperidanthus_sp	0.638797
Brassicaceae_Cardamine_cremnophila	0.63883
Brassicaceae_Chilocardamum_patagonicum	0.638858
Brassicaceae_Chilocardamum_castellanosii	0.638858
Brassicaceae_Hesperidanthus_linearifolius	0.638734
Brassicaceae_Sisymbrium_auriculatum	0.638821
Brassicaceae_Dryopetalon_auriculatum	0.638807
Brassicaceae_Guillenia_lemmonii	0.63873
Brassicaceae_Chlorocrambe_hastata	0.638696
Brassicaceae_Chaunanthus_acuminatus	0.638699
Brassicaceae_Dryopetalon_runcinatum	0.638697
Brassicaceae_Chaunanthus_petiolatus	0.638759
Brassicaceae_Englerocharis_pauciflora	0.638824
Brassicaceae_Dictyophragmus_englerianus	0.638797
Brassicaceae_Arabis_conringioides	0.638806
Brassicaceae_Arabis_josiae	0.63881
Brassicaceae_Streptanthus_petiolaris	0.638623
Brassicaceae_Thelypodium_flexuosum	0.639134
Brassicaceae_Polypsecadium_harmsianum	0.639126
Brassicaceae_Polypsecadium_rusbyi	0.639098
Brassicaceae_Mostacillastrum_subscandens	0.639946
Brassicaceae_Werdermannia_mendocina	0.639989
Brassicaceae_Mostacillastrum_commune	0.640001
Brassicaceae_Mostacillastrum_andinum	0.639997
Brassicaceae_Mostacillastrum_leptocarpum	0.640001
Brassicaceae_Phlebolobium_maclovianum	0.639995
Brassicaceae_Mostacillastrum_orbignyanum	0.640008
Brassicaceae_Mostacillastrum_stenophyllum	0.640008
Brassicaceae_Sisymbrium_tehuelches	0.639993
Brassicaceae_Polypsecadium_grandiflorum	0.640004
Brassicaceae_Polypsecadium_arnottianum	0.640005
Brassicaceae_Neuontobotrys_frutescens	0.640001
Brassicaceae_Pringlea_antiscorbutica	0.639946
Brassicaceae_Polypsecadium_magellanicum	0.639947
Brassicaceae_Ivania_juncalensis	0.639967
Brassicaceae_Sarcodraba_dusenii	0.639961
Brassicaceae_Sibara_deserti	0.638698
Brassicaceae_Thelypodiopsis_ambigua	0.63889
Brassicaceae_Thelypodiopsis_elegans	0.63889
Brassicaceae_Sibara_angelorum	0.638858
Brassicaceae_Warea_sessilifolia	0.638957
Brassicaceae_Warea_amplexifolia	0.638957
Brassicaceae_Warea_cuneifolia	0.638807
Brassicaceae_Streptanthus_campestris	0.638811
Brassicaceae_Thelypodiopsis_vaseyi	0.638863
Brassicaceae_Mostacillastrum_sagittatum	0.638869
Brassicaceae_Sibara_laxa	0.638863
Brassicaceae_Streptanthella_longirostris	0.638881
Brassicaceae_Thysanocarpus_erectus	0.638884
Brassicaceae_Sibaropsis_hammittii	0.638797
Brassicaceae_Sibara_macrostachya	0.63889
Brassicaceae_Sibara_anethifolia	0.63889
Brassicaceae_Streptanthus_maculatus	0.638782
Brassicaceae_Thelypodiopsis_shinnersii	0.63877
Brassicaceae_Thelypodium_wrightii	0.267234
Brassicaceae_Thysanocarpus_conchuliferus	0.268541
Brassicaceae_Thysanocarpus_rigidus	0.26851
Brassicaceae_Thysanocarpus_laciniatus	0.268834
Brassicaceae_Thysanocarpus_curvipes	0.268844
Brassicaceae_Thysanocarpus_radians	0.268345
Brassicaceae_Thelypodium_laciniatum	0.267513
Brassicaceae_Streptanthus_carinatus	0.246836
Brassicaceae_Stanleya_tomentosa	0.245103
Brassicaceae_Streptanthus_glandulosus	0.238642
Brassicaceae_Sisymbrium_afghanicum	0.232849
Brassicaceae_Neotorularia_aculeolata	0.23283
Brassicaceae_Ochthodium_aegyptiacum	0.232873
Brassicaceae_Sisymbrium_capense	0.233088
Brassicaceae_Sisymbrium_burchellii	0.233091
Brassicaceae_Sisymbrium_strictissimum	0.233104
Brassicaceae_Sisymbrium_luteum	0.233102
Brassicaceae_Sisymbrium_loeselii	0.233091
Brassicaceae_Sisymbrium_polymorphum	0.233093
Brassicaceae_Petrocallis_pyrenaica	0.23285
Brassicaceae_Sisymbrium_austriacum	0.232954
Brassicaceae_Sisymbrium_polyceratium	0.232959
Brassicaceae_Sisymbrium_officinale	0.232899
Brassicaceae_Sisymbrium_volgense	0.232908
Brassicaceae_Sisymbrium_orientale	0.232911
Brassicaceae_Sisymbrium_erysimoides	0.232883
Brassicaceae_Sisymbrium_irio	0.232873
Brassicaceae_Sisymbrium_brassiciforme	0.232897
Brassicaceae_Sisymbrium_heteromallum	0.232896
Brassicaceae_Pseudofortuynia_esfandiarii	0.232912
Brassicaceae_Sisymbrium_sp	0.232915
Brassicaceae_Sisymbrium_septulatum	0.232897
Brassicaceae_Sisymbrium_altissimum	0.23289
Brassicaceae_Turritis_brassica	0.232279
Brassicaceae_Succowia_balearica	0.232358
Brassicaceae_Nasturtiopsis_coronopifolia	0.23263
Brassicaceae_Schouwia_purpurea	0.232756
Brassicaceae_Zilla_spinosa	0.232842
Brassicaceae_Foleyola_billotii	0.23285
Brassicaceae_Fortuynia_garcinii	0.23285
Brassicaceae_Douepea_tortuosa	0.232853
Brassicaceae_Zilla_macroptera	0.232837
Brassicaceae_Psychine_stylosa	0.232688
Brassicaceae_Savignya_parviflora	0.232671
Brassicaceae_Erucaria_erucarioides	0.23279
Brassicaceae_Ammosperma_cinerea	0.232806
Brassicaceae_Crambella_teretifolia	0.232824
Brassicaceae_Eremophyton_chevallieri	0.232986
Brassicaceae_Cakile_edentula	1.40835
Brassicaceae_Cakile_constricta	1.41264
Brassicaceae_Didesmus_aegyptius	1.41309
Brassicaceae_Erucaria_microcarpa	1.41312
Brassicaceae_Erucaria_ollivieri	1.41313
Brassicaceae_Cakile_arctica	1.41313
Brassicaceae_Cakile_lanceolata	1.41305
Brassicaceae_Didesmus_bipinnatus	1.41309
Brassicaceae_Erucaria_pinnata	1.41157
Brassicaceae_Cakile_arabica	0.237568
Brassicaceae_Cakile_maritima	0.237568
Brassicaceae_Erucaria_hispanica	0.233553
Brassicaceae_Erucaria_cakiloidea	0.23276
Brassicaceae_Hemicrambe_fruticulosa	0.232883
Brassicaceae_Cardamine_apennina	0.232879
Brassicaceae_Coincya_longirostra	0.232894
Brassicaceae_Coincya_rupestris	0.232896
Brassicaceae_Coincya_monensis	0.232894
Brassicaceae_Diplotaxis_ibicensis	0.232894
Brassicaceae_Diplotaxis_siettiana	0.232888
Brassicaceae_Erucastrum_littoreum	0.232867
Brassicaceae_Brassica_fruticulosa	0.232865
Brassicaceae_Diplotaxis_virgata	0.232865
Brassicaceae_Brassica_procumbens	0.23286
Brassicaceae_Erucastrum_cardaminoides	0.232855
Brassicaceae_Erucastrum_canariense	0.232865
Brassicaceae_Diplotaxis_maurorum	0.232865
Brassicaceae_Brassica_tournefortii	0.232861
Brassicaceae_Erucastrum_brevirostre	0.232836
Brassicaceae_Diplotaxis_assurgens	0.232848
Brassicaceae_Diplotaxis_berthautii	0.232857
Brassicaceae_Diplotaxis_siifolia	0.232859
Brassicaceae_Erucastrum_varium	0.232882
Brassicaceae_Sinapidendron_frutescens	0.23289
Brassicaceae_Sinapidendron_angustifolium	0.232892
Brassicaceae_Guiraoa_arvensis	0.232793
Brassicaceae_Brassica_carinata	0.232943
Brassicaceae_Brassica_nigra	0.232944
Brassicaceae_Sinapis_arvensis	0.232815
Brassicaceae_Trachystoma_labasii	0.232818
Brassicaceae_Kremeriella_cordylocarpus	0.232839
Brassicaceae_Sinapis_alba	0.232832
Brassicaceae_Trachystoma_aphanoneurum	0.232854
Brassicaceae_Ceratocnemum_rapistroides	0.232849
Brassicaceae_Trachystoma_ballii	0.232849
Brassicaceae_Raffenaldia_primuloides	0.232839
Brassicaceae_Otocarpus_virgatus	0.232836
Brassicaceae_Cordylocarpus_muricatus	0.23284
Brassicaceae_Brassica_spinescens	0.232824
Brassicaceae_Erucastrum_elatum	0.232901
Brassicaceae_Hirschfeldia_incana	0.232905
Brassicaceae_Erucastrum_virgatum	0.232826
Brassicaceae_Diplotaxis_catholica	0.23273
Brassicaceae_Muricaria_prostrata	0.232781
Brassicaceae_Crambe_filiformis	0.232827
Brassicaceae_Crambe_hispanica	0.232832
Brassicaceae_Crambe_maritima	0.232803
Brassicaceae_Crambe_orientalis	0.232806
Brassicaceae_Brassica_repanda	0.232886
Brassicaceae_Brassica_desnottesii	0.232887
Brassicaceae_Eruca_pinnatifida	0.232859
Brassicaceae_Moricandia_foleyi	0.232865
Brassicaceae_Eruca_vesicaria	0.232859
Brassicaceae_Diplotaxis_tenuifolia	0.23284
Brassicaceae_Diplotaxis_viminea	0.23283
Brassicaceae_Brassica_gravinae	0.232819
Brassicaceae_Diplotaxis_harra	0.232851
Brassicaceae_Brassica_elongata	0.232809
Brassicaceae_Rapistrum_rugosum	0.232884
Brassicaceae_Sinapis_pubescens	0.23289
Brassicaceae_Raphanus_raphanistrum	0.232889
Brassicaceae_Raphanus_sativus	0.232893
Brassicaceae_Brassica_oxyrrhina	0.232891
Brassicaceae_Brassica_barrelieri	0.23291
Brassicaceae_Erucastrum_nasturtiifolium	0.233268
Brassicaceae_Erucastrum_strigosum	0.233417
Brassicaceae_Erucastrum_austroafricanum	0.233417
Brassicaceae_Erucastrum_meruense	0.233426
Brassicaceae_Erucastrum_griquense	0.233426
Brassicaceae_Brassica_balearica	0.233407
Brassicaceae_Erucastrum_abyssinicum	0.233402
Brassicaceae_Diplotaxis_erucoides	0.232963
Brassicaceae_Erucastrum_supinum	0.232989
Brassicaceae_Erucastrum_gallicum	0.232992
Brassicaceae_Brassica_aucheri	0.232939
Brassicaceae_Brassica_deflexa	0.232943
Brassicaceae_Morisia_monanthos	0.232865
Brassicaceae_Brassica_juncea	0.233488
Brassicaceae_Brassica_rapa	0.233497
Brassicaceae_Brassica_napus	0.233499
Brassicaceae_Brassica_montana	0.233649
Brassicaceae_Brassica_incana	0.233647
Brassicaceae_Brassica_oleracea	0.233646
Brassicaceae_Brassica_hilarionis	0.233643
Brassicaceae_Brassica_cretica	0.233647
Brassicaceae_Brassica_villosa	0.233683
Brassicaceae_Brassica_rupestris	0.233681
Brassicaceae_Brassica_macrocarpa	0.233668
Brassicaceae_Brassica_insularis	0.233668
Brassicaceae_Rapistrum_perenne	0.232908
Brassicaceae_Enarthrocarpus_lyratus	0.232944
Brassicaceae_Enarthrocarpus_clavatus	0.232944
Brassicaceae_Enarthrocarpus_arcuatus	0.232939
Brassicaceae_Moricandia_sinaica	0.233211
Brassicaceae_Moricandia_nitens	0.233284
Brassicaceae_Moricandia_suffruticosa	0.233345
Brassicaceae_Moricandia_spinosa	0.233346
Brassicaceae_Moricandia_arvensis	0.233346
Brassicaceae_Moricandia_foetida	0.233155
Brassicaceae_Moricandia_moricandioides	0.233155
Brassicaceae_Rytidocarpus_moricandioides	0.233083
Brassicaceae_Pseuderucaria_teretifolia	0.232664
Brassicaceae_Henophyton_deserti	0.232758
Brassicaceae_Fezia_pterocarpa	0.232732
Brassicaceae_Carrichtera_annua	0.232856
Brassicaceae_Vella_spinosa	0.233069
Brassicaceae_Vella_aspera	0.23307
Brassicaceae_Vella_bourgaeana	0.233069
Brassicaceae_Vella_pseudocytisus	0.233073
Brassicaceae_Boleum_asperum	0.233071
Brassicaceae_Vella_mairei	0.23308
Brassicaceae_Vella_anremerica	0.23307
Brassicaceae_Vella_lucentina	0.233073
Brassicaceae_Vella_castrilensis	0.233074
Brassicaceae_Orychophragmus_violaceus	0.232194
Brassicaceae_Conringia_planisiliqua	0.250791
Brassicaceae_Isatis_brevipes	0.250835
Brassicaceae_Isatis_multicaulis	0.250937
Brassicaceae_Schimpera_arabica	0.250937
Brassicaceae_Isatis_minima	0.251075
Brassicaceae_Isatis_emarginata	0.251074
Brassicaceae_Isatis_stocksii	0.251078
Brassicaceae_Isatis_trachycarpa	0.251076
Brassicaceae_Isatis_gymnocarpa	0.250905
Brassicaceae_Pachypterygium_multicaule	0.250712
Brassicaceae_Sameraria_elegans	0.259183
Brassicaceae_Sameraria_armena	0.259183
Brassicaceae_Isatis_gaubae	0.259193
Brassicaceae_Isatis_tinctoria	0.259193
Brassicaceae_Isatis_leuconeura	0.259168
Brassicaceae_Isatis_buschiana	0.259183
Brassicaceae_Isatis_aptera	0.259137
Brassicaceae_Isatis_quadrialata	0.259143
Brassicaceae_Isatis_lusitanica	0.259111
Brassicaceae_Isatis_koeie	0.259135
Brassicaceae_Isatis_raphanifolia	0.259137
Brassicaceae_Isatis_kotschyana	0.259143
Brassicaceae_Isatis_cappadocica	0.259137
Brassicaceae_Isatis_pachycarpa	0.259137
Brassicaceae_Isatis_zarrei	0.249419
Brassicaceae_Myagrum_perfoliatum	0.247781
Brassicaceae_Idahoa_scapigera	0.825039
Brassicaceae_Noccaea_caerulescens	0.825896
Brassicaceae_Noccaea_cochleariformis	0.825901
Brassicaceae_Vania_trinervia	0.825922
Brassicaceae_Noccaea_oppositifolia	0.82593
Brassicaceae_Thlaspi_bulbosum	0.826138
Brassicaceae_Coluteocarpus_vesicaria	0.82618
Brassicaceae_Cochlearia_sempervivum	0.826141
Brassicaceae_Callothlaspi_lilacinum	0.826171
Brassicaceae_Noccaea_papyracea	0.82618
Brassicaceae_Thlaspi_aghricum	0.826193
Brassicaceae_Noccaea_densiflora	0.826259
Brassicaceae_Thlaspi_cochleariforme	0.826261
Brassicaceae_Noccaea_andersonii	0.826309
Brassicaceae_Thlaspi_montanum	0.826309
Brassicaceae_Noccaea_fendleri	0.826309
Brassicaceae_Thlaspi_alpestre	0.826289
Brassicaceae_Thlaspi_praecox	0.826297
Brassicaceae_Thlaspi_rotundifolium	0.826298
Brassicaceae_Thlaspi_nevadense	0.826298
Brassicaceae_Thlaspi_caerulescens	0.826313
Brassicaceae_Thlaspi_tymphaeum	0.826309
Brassicaceae_Thlaspi_goesingense	0.826259
Brassicaceae_Thlaspi_jankae	0.826289
Brassicaceae_Thlaspi_perfoliatum	0.825869
Brassicaceae_Malcolmia_crenulata	0.825939
Brassicaceae_Zuvanda_exacoides	0.825939
Brassicaceae_Conringia_orientalis	0.825839
Brassicaceae_Arabis_ottonis-schulzii	0.825827
Brassicaceae_Heliophila_variabilis	0.824641
Brassicaceae_Megadenia_pygmaea	0.824966
Brassicaceae_Scoliaxon_mexicanus	0.825308
Brassicaceae_Ricotia_cretica	0.82529
Brassicaceae_Teesdalia_coronopifolia	0.824481
Brassicaceae_Teesdalia_nudicaulis	0.824384
Brassicaceae_Notoceras_bicorne	0.824891
Brassicaceae_Lobularia_maritima	0.825272
Brassicaceae_Lobularia_arabica	0.825272
Brassicaceae_Lobularia_libyca	0.825241
Brassicaceae_Lobularia_canariensis	0.825216
Brassicaceae_Morettia_philaeana	0.825181
Brassicaceae_Diceratella_inermis	0.825199
Brassicaceae_Lachnocapsa_spathulata	0.825188
Brassicaceae_Morettia_parviflora	0.825244
Brassicaceae_Morettia_canescens	0.825244
Brassicaceae_Anastatica_hierochuntica	0.825181
Brassicaceae_Parolinia_intermedia	0.825118
Brassicaceae_Diceratella_elliptica	0.825069
Brassicaceae_Ricotia_lunaria	0.825265
Brassicaceae_Eremobium_aegyptiacum	0.825262
Brassicaceae_Cithareloma_lehmannii	0.825265
Brassicaceae_Maresia_nana	0.825205
Brassicaceae_Eigia_longistyla	0.825252
Brassicaceae_Malcolmia_littorea	0.825274
Brassicaceae_Malcolmia_triloba	0.825267
Brassicaceae_Farsetia_aegyptia	0.825223
Brassicaceae_Farsetia_longisiliqua	0.825212
Brassicaceae_Farsetia_robecchiana	0.825204
Brassicaceae_Farsetia_undulicarpa	0.825223
Brassicaceae_Farsetia_stylosa	0.825179
Brassicaceae_Kernera_saxatilis	0.824761
Brassicaceae_Rhizobotrya_alpina	0.824763
Brassicaceae_Mathewsia_foliosa	0.834398
Brassicaceae_Mathewsia_auriculata	0.834401
Brassicaceae_Mathewsia_biennis	0.834401
Brassicaceae_Mathewsia_densifolia	0.834411
Brassicaceae_Mathewsia_peruviana	0.834405
Brassicaceae_Mathewsia_incana	0.834405
Brassicaceae_Mathewsia_linearifolia	0.834411
Brassicaceae_Schizopetalon_walkeri	0.834459
Brassicaceae_Schizopetalon_maritimum	0.834446
Brassicaceae_Schizopetalon_brachycarpum	0.834493
Brassicaceae_Schizopetalon_bipinnatifidum	0.834504
Brassicaceae_Schizopetalon_biseriatum	0.834504
Brassicaceae_Schizopetalon_tenuifolium	0.834493
Brassicaceae_Schizopetalon_rupestre	0.834504
Brassicaceae_Schizopetalon_dentatum	0.834459
Brassicaceae_Schizopetalon_arcuatum	0.834451
Brassicaceae_Mathewsia_nivea	0.83004
Brassicaceae_Menonvillea_hookeri	0.829082
Brassicaceae_Menonvillea_scapigera	0.829082
Brassicaceae_Menonvillea_famatinensis	0.829075
Brassicaceae_Cremolobus_peruvianus	0.829022
Brassicaceae_Cremolobus_rhomboideus	0.829053
Brassicaceae_Cremolobus_chilensis	0.829075
Brassicaceae_Menonvillea_rollinsii	0.828864
Brassicaceae_Menonvillea_cicatricosa	0.828957
Brassicaceae_Menonvillea_spathulata	0.828979
Brassicaceae_Menonvillea_nordenskjoeldii	0.828958
Brassicaceae_Menonvillea_cuneata	0.829004
Brassicaceae_Menonvillea_frigida	0.829011
Brassicaceae_Menonvillea_virens	0.828993
Brassicaceae_Menonvillea_patagonica	0.829022
Brassicaceae_Menonvillea_comberi	0.829008
Brassicaceae_Menonvillea_minima	0.829075
Brassicaceae_Menonvillea_linearis	0.829255
Brassicaceae_Menonvillea_purpurea	0.829257
Brassicaceae_Menonvillea_flexuosa	0.829255
Brassicaceae_Menonvillea_chilensis	0.829253
Brassicaceae_Menonvillea_litoralis	0.829253
Brassicaceae_Menonvillea_filifolia	0.829255
Brassicaceae_Menonvillea_pinnatifida	0.829257
Brassicaceae_Menonvillea_orbiculata	0.829257
Brassicaceae_Xerodraba_patagonica	0.829101
Brassicaceae_Xerodraba_pycnophylloides	0.8291
Brassicaceae_Xerodraba_pectinata	0.829043
Brassicaceae_Onuris_hauthalii	0.829042
Brassicaceae_Onuris_alismatifolia	0.829151
Brassicaceae_Onuris_spegazziniana	0.829151
Brassicaceae_Onuris_papillosa	0.829157
Brassicaceae_Onuris_hatcheriana	0.829157
Brassicaceae_Onuris_graminifolia	0.829147
Brassicaceae_Aschersoniodoxa_peruviana	0.828979
Brassicaceae_Weberbauera_colchaguensis	0.829036
Brassicaceae_Aschersoniodoxa_cachensis	0.829063
Brassicaceae_Brayopsis_gamosepala	0.829151
Brassicaceae_Brayopsis_colombiana	0.829147
Brassicaceae_Eudema_nubigena	0.829157
Brassicaceae_Dactylocardamum_imbricatifolium	0.829101
Brassicaceae_Brayopsis_calycina	0.829157
Brassicaceae_Brayopsis_monimocalyx	0.829157
Brassicaceae_Brayopsis_alpaminae	0.829147
Brassicaceae_Eudema_rupestris	0.829151
Brassicaceae_Brayopsis_diapensioides	0.829075
Brassicaceae_Draba_funiculosa	0.829008
Brassicaceae_Pugionium_cornutum	0.825599
Brassicaceae_Pugionium_dolabratum	0.825592
Brassicaceae_Notothlaspi_rosulatum	0.825792
Brassicaceae_Notothlaspi_australe	0.82575
Brassicaceae_Iberis_spathulata	0.825951
Brassicaceae_Iberis_amara	0.825963
Brassicaceae_Iberis_odorata	0.825959
Brassicaceae_Iberis_umbellata	0.825922
Brassicaceae_Chorispora_tashkorganica	0.573347
Brassicaceae_Chorispora_songarica	0.573455
Brassicaceae_Chorispora_sibirica	0.573452
Brassicaceae_Chorispora_tenella	0.573455
Brassicaceae_Chorispora_macropoda	0.573592
Brassicaceae_Chorispora_sabulosa	0.573591
Brassicaceae_Chorispora_bungeana	0.573582
Brassicaceae_Achoriphragma_botschantzevii	0.592461
Brassicaceae_Achoriphragma_pazijae	0.595684
Brassicaceae_Clausia_podlechii	0.595665
Brassicaceae_Parrya_sp	0.609407
Brassicaceae_Parrya_nauruaq	0.609414
Brassicaceae_Parrya_nudicaulis	0.609407
Brassicaceae_Parrya_arctica	0.609411
Brassicaceae_Parrya_rydbergii	0.609407
Brassicaceae_Parrya_saxifraga	0.609422
Brassicaceae_Parrya_kuramensis	0.609422
Brassicaceae_Parrya_popovii	0.609369
Brassicaceae_Parrya_nuratensis	0.609414
Brassicaceae_Parrya_fruticulosa	0.609433
Brassicaceae_Parrya_pinnatifida	0.609445
Brassicaceae_Parrya_runcinata	0.609456
Brassicaceae_Parrya_saurica	0.609516
Brassicaceae_Parrya_lancifolia	0.609512
Brassicaceae_Parrya_stenophylla	0.609472
Brassicaceae_Parrya_tianschanica	0.609512
Brassicaceae_Parrya_alba	0.609512
Brassicaceae_Parrya_simulatrix	0.609512
Brassicaceae_Parrya_stenocarpa	0.609512
Brassicaceae_Parrya_pulvinata	0.609124
Brassicaceae_Parrya_villosula	0.609126
Brassicaceae_Parrya_schugnana	0.609186
Brassicaceae_Parrya_angrenica	0.609279
Brassicaceae_Parrya_darvazica	0.609243
Brassicaceae_Parrya_asperrima	0.60926
Brassicaceae_Parrya_pavlovii	0.60926
Brassicaceae_Parrya_maidantalica	0.609205
Brassicaceae_Litwinowia_tenuissima	0.609198
Brassicaceae_Pseudoclausia_mollissima	0.609459
Brassicaceae_Pseudoclausia_sarawschanica	0.609478
Brassicaceae_Pseudoclausia_olgae	0.609472
Brassicaceae_Pseudoclausia_turkestanica	0.609451
Brassicaceae_Pseudoclausia_gracillima	0.609459
Brassicaceae_Cardamine_tenera	0.609451
Brassicaceae_Pseudoclausia_hispida	0.609351
Brassicaceae_Pseudoclausia_papillosa	0.609233
Brassicaceae_Parrya_turkestanica	0.609165
Brassicaceae_Parrya_albida	0.609069
Brassicaceae_Parrya_australis	0.608978
Brassicaceae_Parrya_longicarpa	0.609046
Brassicaceae_Parrya_subsiliquosa	0.609043
Brassicaceae_Diptychocarpus_strictus	0.571577
Brassicaceae_Chorispora_purpurascens	0.571707
Brassicaceae_Chorispora_persica	0.571665
Brassicaceae_Tchihatchewia_isatidea	0.166206
Brassicaceae_Hesperis_matronalis	0.16627
Brassicaceae_Hesperis_sibirica	0.166271
Brassicaceae_Cymatocarpus_pilosissimus	0.177584
Brassicaceae_Tetracme_contorta	0.362998
Brassicaceae_Tetracme_secunda	0.363024
Brassicaceae_Octoceras_lehmannianum	0.363027
Brassicaceae_Neotorularia_tetracmoides	0.362959
Brassicaceae_Tetracme_quadricornis	0.362975
Brassicaceae_Neotorularia_dentata	0.362815
Brassicaceae_Spryginia_winkleri	0.363084
Brassicaceae_Spryginia_falcata	0.363058
Brassicaceae_Malcolmia_africana	0.363087
Brassicaceae_Strigosella_brevipes	0.363099
Brassicaceae_Arabidopsis_petraea	0.367985
Brassicaceae_Neotorularia_torulosa	0.368315
Brassicaceae_Neotorularia_contortuplicata	0.368331
Brassicaceae_Leptaleum_filifolium	0.368213
Brassicaceae_Neotorularia_korolkowii	0.368264
Brassicaceae_Solms-laubachia_jafrii	0.369048
Brassicaceae_Phaeonychium_villosum	0.369114
Brassicaceae_Solms-laubachia_sp	0.369158
Brassicaceae_Solms-laubachia_xerophyta	0.369163
Brassicaceae_Solms-laubachia_pulcherrima	0.369166
Brassicaceae_Solms-laubachia_zhongdianensis	0.36916
Brassicaceae_Solms-laubachia_minor	0.369172
Brassicaceae_Solms-laubachia_eurycarpa	0.369135
Brassicaceae_Solms-laubachia_linearifolia	0.369141
Brassicaceae_Solms-laubachia_retropilosa	0.369103
Brassicaceae_Solms-laubachia_baiogoinensis	0.369079
Brassicaceae_Solms-laubachia_lanata	0.369084
Brassicaceae_Solms-laubachia_platycarpa	0.369089
Brassicaceae_Rhammatophyllum_frutex	0.36914
Brassicaceae_Erysimum_gaudanense	0.369141
Brassicaceae_Rhammatophyllum_ghoranum	0.369135
Brassicaceae_Rhammatophyllum_kamelinii	0.369138
Brassicaceae_Rhammatophyllum_afghanicum	0.369131
Brassicaceae_Rhammatophyllum_pachyrhizum	0.369135
Brassicaceae_Sisymbriopsis_mollipila	0.369131
Brassicaceae_Solms-laubachia_linearis	0.369059
Brassicaceae_Sisymbriopsis_yechengnica	0.369103
Brassicaceae_Pycnoplinthus_uniflorus	0.369079
Brassicaceae_Solms-laubachia_stewartii	0.369132
Brassicaceae_Solms-laubachia_himalayensis	0.369135
Brassicaceae_Desideria_linearis	0.369119
Brassicaceae_Desideria_himalayensis	0.369134
Brassicaceae_Desideria_stewartii	0.369132
Brassicaceae_Christolea_niyaensis	0.369054
Brassicaceae_Christolea_crassifolia	0.369064
Brassicaceae_Desideria_baiogoinensis	0.369039
Brassicaceae_Solms-laubachia_flabellata	0.369016
Brassicaceae_Phaeonychium_kashgaricum	0.368993
Brassicaceae_Lachnoloma_lehmannii	0.367993
Brassicaceae_Shangrilaia_nana	0.368707
Brassicaceae_Lepidostemon_glaricola	0.369163
Brassicaceae_Braya_scharnhorstii	0.382549
Brassicaceae_Braya_gamosepala	0.382805
Brassicaceae_Braya_linearis	0.382802
Brassicaceae_Braya_humilis	0.382797
Brassicaceae_Braya_alpina	0.382805
Brassicaceae_Braya_rosea	0.382805
Brassicaceae_Braya_glabella	0.382785
Brassicaceae_Braya_longii	0.382796
Brassicaceae_Braya_fernaldii	0.382796
Brassicaceae_Braya_thorild-wulffii	0.381965
Brassicaceae_Braya_forrestii	0.373598
Brassicaceae_Pycnoplinthopsis_bhutanica	0.369325
Brassicaceae_Parrya_saposhnikovii	0.368683
Brassicaceae_Leiospora_exscapa	0.368777
Brassicaceae_Leiospora_eriocalyx	0.368862
Brassicaceae_Leiospora_pamirica	0.368862
Brassicaceae_Parrya_beketovii	0.368862
Brassicaceae_Dichasianthus_subtilissimus	0.181393
Brassicaceae_Euclidium_syriacum	0.18149
Brassicaceae_Catenulina_hedysaroides	0.181474
Brassicaceae_Cryptospora_falcata	0.181496
Brassicaceae_Dilophia_salsa	0.166825
Brassicaceae_Bunias_orientalis	0.16511
Brassicaceae_Tauscheria_lasiocarpa	0.16631
Brassicaceae_Sterigmostemum_violaceum	0.166315
Brassicaceae_Sterigmostemum_matthioloides	0.166319
Brassicaceae_Anchonium_elichrysifolium	0.166233
Brassicaceae_Zerdana_anchonioides	0.166282
Brassicaceae_Sterigmostemum_longistylum	0.166285
Brassicaceae_Oreoloma_matthioloides	0.166446
Brassicaceae_Oreoloma_eglandulosum	0.166509
Brassicaceae_Sterigmostemum_incanum	0.166509
Brassicaceae_Sterigmostemum_sulphureum	0.1665
Brassicaceae_Sterigmostemum_acanthocarpum	0.166389
Brassicaceae_Sterigmostemum_caspicum	0.166382
Brassicaceae_Oreoloma_violaceum	0.166388
Brassicaceae_Synstemon_petrovii	0.166234
Brassicaceae_Anchonium_billardieri	0.166231
Brassicaceae_Sterigmostemum_ramosissimum	0.166183
Brassicaceae_Matthiola_longipetala	0.165646
Brassicaceae_Matthiola_capiomontana	0.165731
Brassicaceae_Matthiola_parviflora	0.165757
Brassicaceae_Matthiola_fruticulosa	0.165762
Brassicaceae_Matthiola_sinuata	0.165769
Brassicaceae_Matthiola_incana	0.165763
Brassicaceae_Matthiola_maderensis	0.165762
Brassicaceae_Cithareloma_vernum	0.165415
Brassicaceae_Petiniotia_purpurascens	0.165373
Brassicaceae_Iskandera_hissarica	0.165357
Brassicaceae_Eremoblastus_caspicus	0.165392
Brassicaceae_Matthiola_sp	0.165422
Brassicaceae_Matthiola_chorassanica	0.165425
Brassicaceae_Iskandera_alaica	0.165384
Brassicaceae_Microstigma_brachycarpum	0.165391
Brassicaceae_Matthiola_bucharica	0.165502
Brassicaceae_Matthiola_stoddartii	0.165501
Brassicaceae_Matthiola_farinosa	0.165428
Brassicaceae_Dontostemon_senilis	0.165267
Brassicaceae_Clausia_trichosepala	0.165288
Brassicaceae_Dontostemon_integrifolius	0.165286
Brassicaceae_Dontostemon_dentatus	0.165251
Brassicaceae_Dontostemon_tibeticus	0.165256
Brassicaceae_Clausia_kasakhorum	0.165391
Brassicaceae_Clausia_aprica	0.165391
Brassicaceae_Dontostemon_intermedius	0.165276
Brassicaceae_Dontostemon_gubanovii	0.165265
Brassicaceae_Dontostemon_glandulosus	0.165271
Brassicaceae_Cremolobus_subscandens	0.167169
Brassicaceae_Alyssum_anatolicum	0.175049
Brassicaceae_Alyssum_dasycarpum	0.178672
Brassicaceae_Alyssum_baumgartnerianum	0.17867
Brassicaceae_Alyssum_lenense	0.178668
Brassicaceae_Alyssum_repens	0.179363
Brassicaceae_Alyssum_densistellatum	0.179367
Brassicaceae_Alyssum_alyssoides	0.179369
Brassicaceae_Alyssum_montanum	0.179369
Brassicaceae_Alyssum_desertorum	0.179222
Brassicaceae_Lepidium_chalepense	0.179154
Brassicaceae_Alyssum_simplex	0.179154
Brassicaceae_Alyssoides_utriculata	0.178061
Brassicaceae_Alyssoides_cretica	0.178072
Brassicaceae_Physoptychis_caspica	0.178072
Brassicaceae_Clastopus_vestitus	0.178055
Brassicaceae_Fibigia_spathulata	0.178076
Brassicaceae_Fibigia_macrocarpa	0.178083
Brassicaceae_Fibigia_clypeata	0.178078
Brassicaceae_Fibigia_suffruticosa	0.178083
Brassicaceae_Degenia_velebitica	0.177977
Brassicaceae_Bornmuellera_tymphaea	0.177414
Brassicaceae_Bornmuellera_baldaccii	0.177406
Brassicaceae_Physocardamum_davisii	0.177408
Brassicaceae_Peltaria_emarginata	0.177416
Brassicaceae_Aurinia_rupestris	0.177246
Brassicaceae_Aurinia_saxatilis	0.175883
Brassicaceae_Galitzkya_spathulata	0.176071
Brassicaceae_Galitzkya_potaninii	0.176096
Brassicaceae_Galitzkya_macrocarpa	0.176096
Brassicaceae_Berteroa_incana	0.176118
Brassicaceae_Berteroa_orbiculata	0.176116
Brassicaceae_Hormathophylla_halimifolia	0.177053
Brassicaceae_Ptilotrichum_spinosum	0.177169
Brassicaceae_Ptilotrichum_longicaule	0.177174
Brassicaceae_Ptilotrichum_reverchonii	0.177174
Brassicaceae_Alyssum_pintodasilvae	0.389116
Brassicaceae_Alyssum_serpyllifolium	0.389114
Brassicaceae_Alyssum_tortuosum	0.389105
Brassicaceae_Alyssum_robertianum	0.389109
Brassicaceae_Alyssum_fallacinum	0.389048
Brassicaceae_Alyssum_murale	0.389102
Brassicaceae_Alyssum_argenteum	0.389086
Brassicaceae_Alyssum_tenium	0.389089
Brassicaceae_Alyssum_floribundum	0.389064
Brassicaceae_Alyssum_orbelicum	0.389039
Brassicaceae_Alyssum_corymbosoides	0.388714
Brassicaceae_Alyssum_fragillimum	0.388402
Brassicaceae_Alyssum_euboeum	0.388424
Brassicaceae_Alyssum_smolikanum	0.388705
Brassicaceae_Alyssum_heldreichii	0.38872
Brassicaceae_Alyssum_bertolonii	0.38873
Brassicaceae_Alyssum_tavolarae	0.388725
Brassicaceae_Alyssum_obtusifolium	0.38844
Brassicaceae_Alyssum_pinifolium	0.388411
Brassicaceae_Alyssum_condensatum	0.388659
Brassicaceae_Alyssum_troodi	0.38866
Brassicaceae_Alyssum_obovatum	0.388648
Brassicaceae_Alyssum_davisianum	0.388688
Brassicaceae_Alyssum_sibiricum	0.38867
Brassicaceae_Alyssum_alpestre	0.388648
Brassicaceae_Alyssum_oxycarpum	0.388661
Brassicaceae_Alyssum_peltarioides	0.388659
Brassicaceae_Alyssum_huber-morathii	0.388661
Brassicaceae_Alyssum_nebrodense	0.388527
Brassicaceae_Alyssum_caricum	0.388498
Brassicaceae_Alyssum_pterocarpum	0.388506
Brassicaceae_Alyssum_cypricum	0.388419
Brassicaceae_Alyssum_lesbiacum	0.388498
Brassicaceae_Alyssum_corsicum	0.388482
Brassicaceae_Clypeola_aspera	0.388436
Brassicaceae_Clypeola_lappacea	0.388434
Brassicaceae_Alyssum_aureum	0.388412
Brassicaceae_Alyssum_linifolium	0.388393
Brassicaceae_Clypeola_jonthlaspi	0.3883
Brassicaceae_Clypeola_cyclodontea	0.388292
Brassicaceae_Alyssum_meniocoides	0.187334
Brassicaceae_Alyssum_wulfenianum	0.17559
Brassicaceae_Alyssum_virgatum	0.175555
Brassicaceae_Megacarpaea_polyandra	0.163836
Cleomaceae_Peritoma_arborea	0.164618
Cleomaceae_Cleome_lutea	0.164618
Cleomaceae_Cleome_serrulata	0.164624
Cleomaceae_Cleome_platycarpa	0.164617
Cleomaceae_Cleomella_hillmanii	0.164578
Cleomaceae_Wislizenia_refracta	0.165749
Cleomaceae_Oxystylis_lutea	0.165763
Cleomaceae_Wislizenia_californica	0.165776
Cleomaceae_Wislizenia_palmeri	0.165775
Cleomaceae_Cleomella_obtusifolia	0.165737
Cleomaceae_Cleomella_angustifolia	0.165721
Cleomaceae_Cleomella_mexicana	0.165818
Cleomaceae_Cleomella_perennis	0.165815
Cleomaceae_Cleomella_longipes	0.16581
Cleomaceae_Cleomella_palmeriana	0.165634
Cleomaceae_Cleomella_plocasperma	0.165652
Cleomaceae_Cleomella_brevipes	0.165701
Cleomaceae_Cleomella_parviflora	0.165699
Cleomaceae_Cleome_sparsifolia	0.161365
Cleomaceae_Polanisia_uniglandulosa	0.159335
Cleomaceae_Polanisia_dodecandra	0.159335
Cleomaceae_Cleome_fimbriata	0.159221
Cleomaceae_Cleome_droserifolia	0.159221
Cleomaceae_Cleome_quinquenervia	0.159221
Cleomaceae_Cleome_violacea	0.159389
Cleomaceae_Cleome_africana	0.159444
Cleomaceae_Cleome_arabica	0.159442
Cleomaceae_Cleome_amblyocarpa	0.159451
Cleomaceae_Cleome_coluteoides	0.15945
Cleomaceae_Cleome_schweinfurthii	0.159445
Cleomaceae_Cleome_ramosissina	0.159444
Cleomaceae_Cleome_khorassanica	0.159157
Cleomaceae_Cleome_turkmena	0.159166
Cleomaceae_Cleome_viscosa	0.157006
Cleomaceae_Cleome_microaustralica	0.156994
Cleomaceae_Cleome_cleomoides	0.156989
Cleomaceae_Cleome_uncifera	0.156985
Cleomaceae_Cleome_oxalidea	0.156989
Cleomaceae_Cleome_tenuifolia	0.156782
Cleomaceae_Cleome_rotundifolia	0.156785
Cleomaceae_Cleome_lanceolata	0.156801
Cleomaceae_Cleome_angustifolia	0.156777
Cleomaceae_Cleome_paradoxa	0.15678
Cleomaceae_Cleome_gynandra	0.156828
Cleomaceae_Cleome_linearifolia	0.156946
Cleomaceae_Cleome_foliosa	0.156983
Cleomaceae_Cleome_kalachariensis	0.156983
Cleomaceae_Cleome_brachycarpa	0.156833
Cleomaceae_Dipterygium_glaucum	0.156798
Cleomaceae_Cleome_hassleriana	0.156811
Cleomaceae_Cleome_melanosperma	0.156831
Cleomaceae_Cleome_diffusa	0.156822
Cleomaceae_Cleome_aculeata	0.156851
Cleomaceae_Cleome_tucumanensis	0.156851
Cleomaceae_Cleome_afrospina	0.156837
Cleomaceae_Cleome_parviflora	0.156846
Cleomaceae_Cleome_sp	0.156807
Cleomaceae_Cleome_domingensis	0.156828
Cleomaceae_Cleome_spinosa	0.156855
Cleomaceae_Cleome_trachycarpa	0.156855
Cleomaceae_Cleome_houtteana	0.156855
Cleomaceae_Cleome_siliculifera	0.156792
Cleomaceae_Cleome_rosea	0.156811
Cleomaceae_Cleome_paludosa	0.156829
Cleomaceae_Cleoserrata_speciosa	0.156836
Cleomaceae_Cleome_lechleri	0.156905
Cleomaceae_Cleome_pilosa	0.156898
Cleomaceae_Podandrogyne_jamesonii	0.157392
Cleomaceae_Podandrogyne_chiriquensis	0.157397
Cleomaceae_Podandrogyne_decipiens	0.1574
Cleomaceae_Podandrogyne_mathewsii	0.157392
Cleomaceae_Dactylaena_pauciflora	0.156835
Cleomaceae_Dactylaena_microphylla	0.15682
Cleomaceae_Cleome_oxyphylla	0.156798
Cleomaceae_Cleome_stricta	0.156787
Cleomaceae_Cleome_strigosa	0.156786
Cleomaceae_Cleome_maculata	0.156781
Cleomaceae_Cleome_macrophylla	0.156785
Cleomaceae_Cleome_elegantissima	0.156793
Cleomaceae_Cleome_densifolia	0.156798
Cleomaceae_Cleome_ornithopodioides	0.15679
Cleomaceae_Cleome_rutidosperma	0.156791
Cleomaceae_Cleome_hirta	0.156788
Cleomaceae_Cleome_monophylla	0.15679
Cleomaceae_Cleome_viridiflora	0.156801
Cleomaceae_Cleome_iberidella	0.156792
Cleomaceae_Cleome_schimperi	0.156794
Cleomaceae_Cleome_allamanii	0.156818
Cleomaceae_Cleome_usambarica	0.156872
Cleomaceae_Cleome_briquetii	0.156872
Capparaceae_Crateva_religiosa	0.160648
Capparaceae_Crateva_odora	0.160651
Capparaceae_Crateva_tapia	0.160589
Capparaceae_Crateva_palmeri	0.160585
Capparaceae_Euadenia_eminens	0.16058
Capparaceae_Buchholzia_tholloniana	0.160547
Capparaceae_Buchholzia_coriacea	0.160548
Capparaceae_Cadaba_termitaria	0.160522
Capparaceae_Cadaba_aphylla	0.160518
Capparaceae_Cadaba_kirkii	0.160522
Capparaceae_Cadaba_virgata	0.160522
Capparaceae_Boscia_albitrunca	0.162208
Capparaceae_Boscia_angustifolia	0.162226
Capparaceae_Boscia_mossambicensis	0.162226
Capparaceae_Boscia_foetida	0.162226
Capparaceae_Boscia_madagascariensis	0.161915
Capparaceae_Boscia_longifolia	0.161912
Capparaceae_Maerua_angolensis	0.16163
Capparaceae_Maerua_parvifolia	0.16163
Capparaceae_Maerua_kirkii	0.16163
Capparaceae_Maerua_caffra	0.16163
Capparaceae_Thilachium_africanum	0.161624
Capparaceae_Maerua_juncea	0.161671
Capparaceae_Maerua_rosmarinoides	0.161671
Capparaceae_Thilachium_pouponii	0.161636
Capparaceae_Ritchiea_capparoides	0.161595
Capparaceae_Maerua_decumbens	0.161568
Capparaceae_Capparis_sandwichiana	0.160421
Capparaceae_Capparis_fascicularis	0.160419
Capparaceae_Capparis_spinosa	0.160424
Capparaceae_Capparis_zeylanica	0.160421
Capparaceae_Capparis_elaeagnoides	0.160415
Capparaceae_Capparis_lucida	0.160422
Capparaceae_Capparis_callophylla	0.160468
Capparaceae_Capparis_tomentosa	0.160474
Capparaceae_Capparis_sepiaria	0.160475
Capparaceae_Apophyllum_anomalum	0.160428
Capparaceae_Capparis_tenuisiliqua	0.16038
Capparaceae_Capparis_pittieri	0.160386
Capparaceae_Capparis_amplissima	0.160419
Capparaceae_Capparis_hastata	0.16044
Capparaceae_Capparis_retusa	0.16044
Capparaceae_Cynophalla_flexuosa	0.160438
Capparaceae_Capparis_sessilis	0.160436
Capparaceae_Capparis_verrucosa	0.160438
Capparaceae_Belencita_nemorosa	0.160377
Capparaceae_Capparis_pachaca	0.16038
Capparaceae_Capparis_speciosa	0.16039
Capparaceae_Capparis_scabrida	0.16039
Capparaceae_Quadrella_incana	0.160503
Capparaceae_Capparis_indica	0.160506
Capparaceae_Capparis_odoratissima	0.160558
Capparaceae_Capparis_angustifolia	0.160562
Capparaceae_Capparis_cynophallophora	0.160562
Capparaceae_Capparis_crotonoides	0.160394
Capparaceae_Morisonia_americana	0.16039
Capparaceae_Capparis_stenosepala	0.160391
Capparaceae_Steriphoma_paradoxum	0.160386
Capparaceae_Atamisquea_emarginata	0.160382
Capparaceae_Capparis_frondosa	0.160397
Capparaceae_Capparidastrum_discolor	0.160389
Capparaceae_Capparis_membranifolia	0.160346
Gyrostemonaceae_Gyrostemon_thesioides	0.124151
Gyrostemonaceae_Tersonia_cyathiflora	0.126244
Gyrostemonaceae_Codonocarpus_attenuatus	0.126376
Gyrostemonaceae_Codonocarpus_cotinifolius	0.126368
Gyrostemonaceae_Gyrostemon_tepperi	0.126364
Resedaceae_Borthwickia_trifoliata	0.0918963
Resedaceae_Reseda_luteola	0.858156
Resedaceae_Oligomeris_linifolia	0.858324
Resedaceae_Oligomeris_dipetala	0.858378
Resedaceae_Oligomeris_dregeana	0.858368
Resedaceae_Reseda_gredensis	0.858327
Resedaceae_Reseda_complicata	0.858345
Resedaceae_Reseda_virgata	0.858345
Resedaceae_Reseda_battandieri	0.85833
Resedaceae_Reseda_glauca	0.85833
Resedaceae_Reseda_undata	0.858309
Resedaceae_Reseda_barrelieri	0.85831
Resedaceae_Reseda_suffruticosa	0.858309
Resedaceae_Reseda_paui	0.858268
Resedaceae_Reseda_alba	0.858294
Resedaceae_Reseda_decursiva	0.858281
Resedaceae_Reseda_attenuata	0.858268
Resedaceae_Reseda_jacquinii	0.858036
Resedaceae_Reseda_orientalis	0.858074
Resedaceae_Reseda_phyteuma	0.858128
Resedaceae_Reseda_arabica	0.858143
Resedaceae_Reseda_odorata	0.858128
Resedaceae_Reseda_alopecuros	0.858128
Resedaceae_Reseda_tymphaea	0.858128
Resedaceae_Reseda_armena	0.858128
Resedaceae_Reseda_inodora	0.858038
Resedaceae_Reseda_diffusa	0.858083
Resedaceae_Reseda_scoparia	0.857996
Resedaceae_Reseda_villosa	0.858149
Resedaceae_Reseda_elata	0.858151
Resedaceae_Reseda_muricata	0.858176
Resedaceae_Reseda_oligomeroides	0.858186
Resedaceae_Reseda_ellenbeckii	0.858198
Resedaceae_Reseda_aucheri	0.858186
Resedaceae_Reseda_buhseana	0.858168
Resedaceae_Reseda_microcarpa	0.85818
Resedaceae_Reseda_sphenocleoides	0.858177
Resedaceae_Reseda_gilgiana	0.858186
Resedaceae_Reseda_telephiifolia	0.858198
Resedaceae_Reseda_amblyocarpa	0.858198
Resedaceae_Reseda_sessilifolia	0.858198
Resedaceae_Reseda_viridis	0.85818
Resedaceae_Reseda_alphonsii	0.858137
Resedaceae_Reseda_stenostachya	0.858176
Resedaceae_Reseda_pentagyna	0.858156
Resedaceae_Reseda_germanicopolitana	0.85801
Resedaceae_Reseda_lanceolata	0.858156
Resedaceae_Reseda_urnigera	0.858162
Resedaceae_Reseda_duriaeana	0.858156
Resedaceae_Reseda_stricta	0.858086
Resedaceae_Reseda_lutea	0.858143
Resedaceae_Reseda_crystallina	0.858149
Resedaceae_Randonia_africana	0.858128
Resedaceae_Ochradenus_aucheri	0.858149
Resedaceae_Ochradenus_socotranus	0.858156
Resedaceae_Ochradenus_baccatus	0.858156
Resedaceae_Ochradenus_arabicus	0.858168
Resedaceae_Ochradenus_randonioides	0.858156
Resedaceae_Ochradenus_ochradeni	0.858149
Resedaceae_Reseda_media	0.857909
Resedaceae_Caylusea_hexagyna	0.858168
Resedaceae_Caylusea_latifolia	0.858176
Resedaceae_Caylusea_abyssinica	0.858168
Resedaceae_Sesamoides_interrupta	0.858551
Resedaceae_Sesamoides_purpurascens	0.858582
Resedaceae_Sesamoides_suffruticosa	0.858595
Resedaceae_Sesamoides_spathulifolia	0.858597
Resedaceae_Sesamoides_prostrata	0.858582
Resedaceae_Tirania_purpurea	0.0933492
Resedaceae_Stixis_suaveolens	0.0942691
Resedaceae_Stixis_scandens	0.0946856
Resedaceae_Stixis_ovata	0.0946859
Resedaceae_Forchhammeria_watsonii	0.0932102
Resedaceae_Forchhammeria_pallida	0.0931949
Resedaceae_Forchhammeria_trifoliata	0.09318
Resedaceae_Forchhammeria_sessilifolia	0.0931528
Emblingiaceae_Emblingia_calceoliflora	0.0911261
Tovariaceae_Tovaria_pendula	0.0910884
Moringaceae_Moringa_oleifera	0.673931
Moringaceae_Moringa_peregrina	0.673966
Moringaceae_Moringa_ovalifolia	0.673845
Moringaceae_Moringa_longituba	0.673962
Moringaceae_Moringa_rivae	0.673933
Moringaceae_Moringa_drouhardii	0.673929
Moringaceae_Moringa_hildebrandtii	0.673914
Caricaceae_Cylicomorpha_parviflora	0.675926
Caricaceae_Cylicomorpha_solmsii	0.675926
Caricaceae_Jacaratia_chocoensis	0.676411
Caricaceae_Jacaratia_heptaphylla	0.676411
Caricaceae_Jacaratia_mexicana	0.676416
Caricaceae_Jacaratia_dolichaula	0.676435
Caricaceae_Jacaratia_digitata	0.676405
Caricaceae_Jacaratia_spinosa	0.676435
Caricaceae_Jacaratia_corumbensis	0.676405
Caricaceae_Vasconcellea_omnilingua	0.677816
Caricaceae_Vasconcellea_monoica	0.677816
Caricaceae_Vasconcellea_microcarpa	0.677823
Caricaceae_Vasconcellea_sphaerocarpa	0.677816
Caricaceae_Vasconcellea_goudotiana	0.677816
Caricaceae_Vasconcellea_horovitziana	0.677823
Caricaceae_Vasconcellea_pulchra	0.677821
Caricaceae_Vasconcellea_longiflora	0.67781
Caricaceae_Vasconcellea_palandensis	0.677816
Caricaceae_Vasconcellea_cundinamarcensis	0.677816
Caricaceae_Vasconcellea_sprucei	0.677816
Caricaceae_Vasconcellea_crassipetala	0.677552
Caricaceae_Vasconcellea_cauliflora	0.677528
Caricaceae_Vasconcellea_glandulosa	0.676956
Caricaceae_Vasconcellea_quercifolia	0.676964
Caricaceae_Vasconcellea_candicans	0.676875
Caricaceae_Vasconcellea_chilensis	0.676878
Caricaceae_Carica_sprucei	0.676849
Caricaceae_Vasconcellea_parviflora	0.676849
Caricaceae_Vasconcellea_weberbaueri	0.676956
Caricaceae_Vasconcellea_stipulata	0.676956
Caricaceae_Horovitzia_cnidoscoloides	0.676001
Caricaceae_Jarilla_chocola	0.67604
Caricaceae_Jarilla_heterophylla	0.676046
Caricaceae_Carica_papaya	0.675627
Akaniaceae_Akania_bidwillii	0.687134
Akaniaceae_Bretschneidera_sinensis	0.687154
Tropaeolaceae_Tropaeolum_sessilifolium	0.693032
Tropaeolaceae_Tropaeolum_looseri	0.693029
Tropaeolaceae_Tropaeolum_leptophyllum	0.693032
Tropaeolaceae_Tropaeolum_incisum	0.693015
Tropaeolaceae_Tropaeolum_polyphyllum	0.693032
Tropaeolaceae_Tropaeolum_ciliatum	0.692931
Tropaeolaceae_Tropaeolum_patagonicum	0.692922
Tropaeolaceae_Tropaeolum_speciosum	0.692914
Tropaeolaceae_Tropaeolum_pentaphyllum	0.692967
Tropaeolaceae_Tropaeolum_porifolium	0.69298
Tropaeolaceae_Tropaeolum_austropurpureum	0.693015
Tropaeolaceae_Tropaeolum_beuthii	0.693029
Tropaeolaceae_Tropaeolum_hookerianum	0.69298
Tropaeolaceae_Tropaeolum_azureum	0.69297
Tropaeolaceae_Tropaeolum_brachyceras	0.693019
Tropaeolaceae_Tropaeolum_tricolor	0.693029
Tropaeolaceae_Tropaeolum_nuptae-jucundae	0.69298
Tropaeolaceae_Tropaeolum_kingii	0.693029
Tropaeolaceae_Tropaeolum_rhomboideum	0.693015
Tropaeolaceae_Magallana_porifolia	0.692899
Tropaeolaceae_Trophaeastrum_patagonicum	0.692922
Tropaeolaceae_Tropaeolum_magnificum	0.691612
Tropaeolaceae_Tropaeolum_capillare	0.691716
Tropaeolaceae_Tropaeolum_warmingianum	0.691777
Tropaeolaceae_Tropaeolum_argentinum	0.691777
Tropaeolaceae_Tropaeolum_meyeri	0.691793
Tropaeolaceae_Tropaeolum_peregrinum	0.691698
Tropaeolaceae_Tropaeolum_cuspidatum	0.691716
Tropaeolaceae_Tropaeolum_kuntzeanum	0.691716
Tropaeolaceae_Tropaeolum_asplundii	0.69183
Tropaeolaceae_Tropaeolum_papillosum	0.691844
Tropaeolaceae_Tropaeolum_pubescens	0.691844
Tropaeolaceae_Tropaeolum_adpressum	0.691844
Tropaeolaceae_Tropaeolum_stipulatum	0.691844
Tropaeolaceae_Tropaeolum_emarginatum	0.691844
Tropaeolaceae_Tropaeolum_pendulum	0.691844
Tropaeolaceae_Tropaeolum_moritzianum	0.691844
Tropaeolaceae_Tropaeolum_fintelmannii	0.691844
Tropaeolaceae_Tropaeolum_repandum	0.691844
Tropaeolaceae_Tropaeolum_harlingii	0.691702
Tropaeolaceae_Tropaeolum_majus	0.691789
Tropaeolaceae_Tropaeolum_minus	0.691789
Tropaeolaceae_Tropaeolum_peltophorum	0.691789
Tropaeolaceae_Tropaeolum_smithii	0.691657
Tropaeolaceae_Tropaeolum_cochabambae	0.691789
Tropaeolaceae_Tropaeolum_tuberosum	0.691793

## Sheet: Fig. 2b
Tip_label	DR_rate
Vitaceae_Tetrastigma_leucostaphylum	0.069055
Vitaceae_Tetrastigma_rumicispermum	0.27359
Vitaceae_Tetrastigma_voinierianum	0.27359
Vitaceae_Tetrastigma_obovatum	0.137492
Vitaceae_Tetrastigma_dubium	0.0346415
Vitaceae_Vitis_vinifera	0.0519508
Vitaceae_Vitis_riparia	0.0871357
Vitaceae_Vitis_arizonica	0.257531
Vitaceae_Vitis_yeshanensis	1.81875
Vitaceae_Vitis_californica	1.81875
Vitaceae_Vitis_vulpina	1.81875
Vitaceae_Vitis_cinerea	1.81875
Vitaceae_Vitis_cordifolia	0.49818
Vitaceae_Vitis_flexuosa	0.623688
Vitaceae_Vitis_amurensis	0.623688
Vitaceae_Vitis_aestivalis	0.594101
Vitaceae_Vitis_betulifolia	1.12009
Vitaceae_Vitis_quinquangularis	10.0156
Vitaceae_Vitis_jacquemontii	10.0156
Vitaceae_Vitis_coignetiae	10.0156
Vitaceae_Vitis_thunbergii	10.0156
Vitaceae_Vitis_ficifolia	3.57896
Vitaceae_Vitis_palmata	2.04497
Vitaceae_Vitis_treleasei	0.252784
Vitaceae_Vitis_rupestris	0.219745
Vitaceae_Vitis_acerifolia	0.436332
Vitaceae_Vitis_girdiana	0.436332
Vitaceae_Vitis_rotundifolia	0.02896
Vitaceae_Tetrastigma_lauterbachianum	0.0308183
Vitaceae_Cayratia_acris	0.0550535
Vitaceae_Cayratia_mollissima	0.0550535
Vitaceae_Vitis_labrusca	0.0510362
Vitaceae_Vitis_tiliifolia	0.0510362
Vitaceae_Rhoicissus_revoilii	0.091081
Vitaceae_Rhoicissus_tomentosa	0.091081
Vitaceae_Rhoicissus_tridentata	0.0457471
Vitaceae_Cissus_carnosa	0.0242818
Vitaceae_Tetrastigma_sp	0.0260698
Vitaceae_Cissus_trianae	0.0322563
Vitaceae_Cissus_simsiana	0.0491324
Vitaceae_Cissus_striata	0.0491324
Vitaceae_Cissus_tinctoria	0.0813856
Vitaceae_Cissus_campestris	0.0813856
Vitaceae_Cissus_pseudoverticillata	0.0816611
Vitaceae_Cissus_neei	0.0883806
Vitaceae_Cissus_pteroclada	0.0998794
Vitaceae_Cissus_alata	0.197929
Vitaceae_Cissus_verticillata	0.197929
Vitaceae_Cissus_araguainensis	0.0948182
Vitaceae_Cissus_fuliginea	0.0736235
Vitaceae_Cissus_descoingsii	0.0659398
Vitaceae_Cissus_tiliacea	0.0407635
Vitaceae_Cissus_obliqua	0.0436519
Vitaceae_Cissus_pulcherrima	0.151423
Vitaceae_Cissus_serroniana	0.151423
Vitaceae_Cissus_paullinifolia	0.138166
Vitaceae_Cissus_bahiensis	0.172559
Vitaceae_Cissus_spinosa	0.172559
Vitaceae_Cissus_blanchetiana	0.134128
Vitaceae_Cissus_pinnatifolia	0.134128
Vitaceae_Cissus_decidua	0.0798257
Vitaceae_Cissus_stipulata	0.0853685
Vitaceae_Cissus_apendiculata	0.243055
Vitaceae_Cissus_surinamensis	0.243055
Vitaceae_Cissus_sulcicaulis	0.27156
Vitaceae_Cissus_duarteana	0.27156
Vitaceae_Cissus_paraensis	0.232774
Vitaceae_Cissus_gongylodes	0.140658
Vitaceae_Cissus_sp	0.111266
Vitaceae_Cissus_ulmifolia	0.0970439
Vitaceae_Cissus_erosa	0.0689663
Vitaceae_Cissus_assamica	0.0444714
Vitaceae_Cissus_quadrangularis	0.0444714
Vitaceae_Cissus_reniformis	0.0572176
Vitaceae_Cissus_cactiformis	0.0572176
Vitaceae_Cissus_repens	0.0348514
Vitaceae_Cissus_javana	0.0428181
Vitaceae_Cissus_hastata	0.0428181
Vitaceae_Cissus_cornifolia	0.0388663
Vitaceae_Cissus_elongata	0.0210511
Vitaceae_Parthenocissus_quinquefolia	0.0349993
Vitaceae_Parthenocissus_inserta	0.0349993
Vitaceae_Parthenocissus_dalzielii	0.0185589
Vitaceae_Vitis_bryoniifolia	0.136266
Vitaceae_Vitis_davidii	0.136266
Vitaceae_Vitis_japonica	0.0683418
Vitaceae_Vitis_heyneana	0.0683914
Vitaceae_Vitis_bellula	0.0683914
Vitaceae_Ampelopsis_delavayana	0.0153681
Vitaceae_Ampelopsis_megalophylla	0.03853
Vitaceae_Ampelopsis_chaffanjonii	0.03853
Vitaceae_Ampelopsis_grossedentata	0.0378449
Vitaceae_Ampelopsis_arborea	0.0511452
Vitaceae_Ampelopsis_cantoniensis	0.0511452
Vitaceae_Leea_javanica	0.0626386
Vitaceae_Leea_compactiflora	0.0626386
Vitaceae_Leea_longifolia	0.0427351
Vitaceae_Leea_spinea	0.0875253
Vitaceae_Vitis_monticola	0.0875253
Vitaceae_Leea_rubra	0.0748199
Vitaceae_Yua_thomsonii	0.205868
Vitaceae_Leea_indica	0.205868
Vitaceae_Leea_aequata	0.10363
Vitaceae_Leea_coccinea	0.112629
Vitaceae_Leea_guineensis	0.112629
Vitaceae_Leea_guineense	0.0412715
Vitaceae_Leea_asiatica	0.0403198
Vitaceae_Leea_macrophylla	0.0403198
Vitaceae_Leea_amabilis	0.0467428
Vitaceae_Leea_macropus	0.0655124
Vitaceae_Leea_coryphantha	0.167629
Vitaceae_Leea_gonioptera	0.167629
Vitaceae_Leea_papuana	0.127079
Vitaceae_Leea_acuminatissima	0.210637
Vitaceae_Leea_congesta	0.210637
Vitaceae_Leea_philippinensis	0.132556
Vitaceae_Leea_aculeata	0.0490148
Vitaceae_Leea_sp	0.0890822
Vitaceae_Leea_angulata	0.0890822
Combretaceae_Strephonema_mannii	0.0395893
Combretaceae_Strephonema_pseudocola	0.0395893
Combretaceae_Anogeissus_leiocarpa	0.0470273
Combretaceae_Anogeissus_pendula	0.158208
Combretaceae_Anogeissus_sericea	0.262562
Combretaceae_Anogeissus_acuminata	0.262562
Combretaceae_Anogeissus_latifolia	0.0883523
Combretaceae_Guiera_senegalensis	0.0279355
Combretaceae_Conocarpus_erectus	0.0299825
Combretaceae_Quisqualis_parviflora	0.0613236
Combretaceae_Combretum_wallichii	0.209235
Combretaceae_Combretum_alfredii	0.209235
Combretaceae_Combretum_pisoniiflorum	0.162507
Combretaceae_Combretum_zeyheri	0.711503
Combretaceae_Combretum_mkuzense	0.711503
Combretaceae_Combretum_kirkii	0.363866
Combretaceae_Combretum_englerii	0.257036
Combretaceae_Thiloa_glaucocarpa	0.130732
Combretaceae_Combretum_platypetalum	0.121873
Combretaceae_Combretum_wattii	0.117975
Combretaceae_Combretum_oxystachyum	0.111265
Combretaceae_Combretum_microphyllum	0.300546
Combretaceae_Combretum_paniculatum	0.300546
Combretaceae_Combretum_coccineum	0.15237
Combretaceae_Calopyxis_grandidieri	0.0909621
Combretaceae_Combretum_grandiflorum	0.0909621
Combretaceae_Quisqualis_caudata	0.092958
Combretaceae_Combretum_indicum	0.092958
Combretaceae_Combretum_bracteosum	0.0581241
Combretaceae_Combretum_elaeagnoides	0.0815482
Combretaceae_Combretum_imberbe	0.0994192
Combretaceae_Combretum_hereroense	0.1175
Combretaceae_Combretum_adenogonium	0.216306
Combretaceae_Combretum_collinum	0.216306
Combretaceae_Combretum_tenuipes	0.0705805
Combretaceae_Combretum_erythrophyllum	0.231877
Combretaceae_Combretum_vendae	0.465322
Combretaceae_Combretum_farinosum	0.744533
Combretaceae_Combretum_nelsonii	0.744533
Combretaceae_Combretum_kraussii	0.629283
Combretaceae_Combretum_caffrum	0.562005
Combretaceae_Combretum_woodii	0.347744
Combretaceae_Combretum_fragrans	0.139583
Combretaceae_Combretum_glutinosum	0.106596
Combretaceae_Combretum_micranthum	0.0739969
Combretaceae_Combretum_celastroides	0.151449
Combretaceae_Combretum_padoides	0.151449
Combretaceae_Combretum_molle	0.149639
Combretaceae_Combretum_apiculatum	0.283092
Combretaceae_Combretum_albopunctatum	0.283092
Combretaceae_Meiostemon_humbertii	0.148343
Combretaceae_Meiostemon_tetrandrus	0.148343
Combretaceae_Combretum_moggii	0.219638
Combretaceae_Combretum_petrophilum	0.219638
Combretaceae_Combretum_edwardsii	0.129429
Combretaceae_Combretum_goldieanum	0.0640988
Combretaceae_Quisqualis_littorea	0.0619562
Combretaceae_Combretum_holstii	0.0827444
Combretaceae_Combretum_mossambicense	0.0827444
Combretaceae_Getonia_floribunda	0.0337469
Combretaceae_Laguncularia_racemosa	0.0223948
Combretaceae_Lumnitzera_racemosa	0.0383754
Combretaceae_Lumnitzera_littorea	0.0383754
Combretaceae_Terminalia_stuhlmannii	0.0173343
Combretaceae_Terminalia_amazonia	0.052339
Combretaceae_Terminalia_stenostachya	0.119372
Combretaceae_Terminalia_sericea	0.132758
Combretaceae_Terminalia_brachystemma	0.140768
Combretaceae_Terminalia_trichopoda	0.145256
Combretaceae_Terminalia_mollis	0.147707
Combretaceae_Terminalia_sepicana	0.153431
Combretaceae_Terminalia_brownii	0.153431
Combretaceae_Terminalia_microcarpa	0.151821
Combretaceae_Terminalia_complanata	0.166869
Combretaceae_Terminalia_kaernbachii	0.182277
Combretaceae_Terminalia_archipelagi	0.182277
Combretaceae_Terminalia_catappa	0.227327
Combretaceae_Terminalia_ivorensis	0.329512
Combretaceae_Terminalia_litoralis	0.329512
Combretaceae_Terminalia_phanerophlebia	0.109811
Combretaceae_Terminalia_sambesiaca	0.0948014
Combretaceae_Terminalia_oblonga	0.138808
Combretaceae_Terminalia_mantaly	0.138808
Combretaceae_Terminalia_guyanensis	0.0413097
Combretaceae_Terminalia_muelleri	0.0631628
Combretaceae_Pteleopsis_anisoptera	0.119775
Combretaceae_Pteleopsis_myrtifolia	0.119775
Combretaceae_Terminalia_tomentosa	0.340504
Combretaceae_Terminalia_arjuna	0.340504
Combretaceae_Terminalia_myriocarpa	0.173274
Combretaceae_Terminalia_hainanensis	0.116207
Combretaceae_Terminalia_chebula	0.162628
Combretaceae_Terminalia_nigrovenulosa	0.162628
Combretaceae_Conocarpus_sericeus	0.0897296
Combretaceae_Terminalia_bellirica	0.0478089
Combretaceae_Terminalia_prunioides	0.0294327
Combretaceae_Buchenavia_tetraphylla	0.0627945
Combretaceae_Buchenavia_reticulata	0.0627945
Combretaceae_Bucida_buceras	0.0550429
Combretaceae_Bucida_macrostachya	0.0550429
Onagraceae_Ludwigia_peruviana	0.0504819
Onagraceae_Ludwigia_peploides	0.180229
Onagraceae_Ludwigia_grandiflora	0.358195
Onagraceae_Ludwigia_adscendens	0.358195
Onagraceae_Ludwigia_helminthorrhiza	0.108969
Onagraceae_Ludwigia_torulosa	0.0687562
Onagraceae_Ludwigia_octovalvis	0.0480589
Onagraceae_Ludwigia_sedioides	0.0847391
Onagraceae_Ludwigia_decurrens	0.103429
Onagraceae_Ludwigia_sedoides	0.132186
Onagraceae_Ludwigia_inclinata	0.132186
Onagraceae_Ludwigia_nervosa	0.0721939
Onagraceae_Ludwigia_hyssopifolia	0.0828917
Onagraceae_Ludwigia_affinis	0.120981
Onagraceae_Ludwigia_rigida	0.120981
Onagraceae_Ludwigia_ravenii	0.222136
Onagraceae_Ludwigia_lanceolata	0.222136
Onagraceae_Ludwigia_brevipes	0.23351
Onagraceae_Ludwigia_repens	0.579324
Onagraceae_Ludwigia_arcuata	0.579324
Onagraceae_Ludwigia_alata	0.517439
Onagraceae_Ludwigia_spathulata	0.517439
Onagraceae_Ludwigia_curtissii	0.420471
Onagraceae_Ludwigia_sphaerocarpa	0.590614
Onagraceae_Ludwigia_polycarpa	0.590614
Onagraceae_Ludwigia_palustris	0.275942
Onagraceae_Ludwigia_sp	0.165191
Onagraceae_Ludwigia_ovalis	0.068438
Onagraceae_Ludwigia_linearis	0.116668
Onagraceae_Ludwigia_linifolia	0.116668
Onagraceae_Ludwigia_microcarpa	0.131243
Onagraceae_Ludwigia_simpsonii	0.131243
Onagraceae_Hauya_elegans	0.0192259
Onagraceae_Circaea_mollis	0.123424
Onagraceae_Circaea_repens	0.123424
Onagraceae_Circaea_erubescens	0.221593
Onagraceae_Circaea_glabrescens	0.434971
Onagraceae_Circaea_cordata	0.434971
Onagraceae_Circaea_lutetiana	0.214328
Onagraceae_Circaea_alpina	0.214328
Onagraceae_Fuchsia_fulgens	0.134773
Onagraceae_Fuchsia_jimenezii	0.215374
Onagraceae_Fuchsia_paniculata	0.345849
Onagraceae_Fuchsia_arborescens	0.345849
Onagraceae_Fuchsia_lycioides	0.218314
Onagraceae_Fuchsia_bracelinae	0.35971
Onagraceae_Fuchsia_hybrida	0.660383
Onagraceae_Fuchsia_magellanica	0.660383
Onagraceae_Fuchsia_brevilobis	0.347421
Onagraceae_Fuchsia_hatschbachii	1.02748
Onagraceae_Fuchsia_regia	1.89417
Onagraceae_Fuchsia_glazioviana	1.89417
Onagraceae_Fuchsia_coccinea	0.580387
Onagraceae_Fuchsia_microphylla	0.180782
Onagraceae_Fuchsia_denticulata	0.409428
Onagraceae_Fuchsia_decussata	0.409428
Onagraceae_Fuchsia_triphylla	0.252127
Onagraceae_Fuchsia_andrei	0.286888
Onagraceae_Fuchsia_macrostigma	0.356956
Onagraceae_Fuchsia_magdalenae	0.356956
Onagraceae_Fuchsia_boliviana	0.244867
Onagraceae_Fuchsia_vargasiana	0.329735
Onagraceae_Fuchsia_hartwegii	0.493621
Onagraceae_Fuchsia_nigricans	0.493621
Onagraceae_Fuchsia_pachyrrhiza	0.20047
Onagraceae_Fuchsia_verrucosa	0.173676
Onagraceae_Fuchsia_pilaloensis	0.507088
Onagraceae_Fuchsia_insignis	0.507088
Onagraceae_Fuchsia_inflata	0.274973
Onagraceae_Fuchsia_splendens	0.118378
Onagraceae_Fuchsia_parviflora	0.15098
Onagraceae_Fuchsia_thymifolia	0.15098
Onagraceae_Fuchsia_procumbens	0.138291
Onagraceae_Fuchsia_colensoi	0.409801
Onagraceae_Fuchsia_excorticata	0.409801
Onagraceae_Fuchsia_cyrtandroides	0.233253
Onagraceae_Chamerion_latifolium	0.0769936
Onagraceae_Chamerion_angustifolium	0.135699
Onagraceae_Chamerion_conspersum	0.135699
Onagraceae_Epilobium_latifolium	0.137332
Onagraceae_Epilobium_angustifolium	0.137332
Onagraceae_Epilobium_dodonaei	0.0773968
Onagraceae_Epilobium_tetragonum	0.279207
Onagraceae_Epilobium_roseum	0.338671
Onagraceae_Epilobium_cylindricum	0.338671
Onagraceae_Epilobium_coloratum	0.330779
Onagraceae_Epilobium_hirsutum	0.330779
Onagraceae_Epilobium_lanceolatum	0.259112
Onagraceae_Epilobium_montanum	0.259112
Onagraceae_Epilobium_parviflorum	0.222003
Onagraceae_Epilobium_ciliatum	0.481052
Onagraceae_Epilobium_siskiyouense	0.481052
Onagraceae_Epilobium_foliosum	0.60343
Onagraceae_Epilobium_minutum	0.60343
Onagraceae_Epilobium_suffruticosum	0.590681
Onagraceae_Epilobium_nevadense	0.590681
Onagraceae_Epilobium_septentrionale	0.812031
Onagraceae_Boisduvalia_stricta	0.881754
Onagraceae_Boisduvalia_densiflora	0.881754
Onagraceae_Boisduvalia_subulata	0.712314
Onagraceae_Boisduvalia_cleistogama	0.714897
Onagraceae_Boisduvalia_glabella	0.714897
Onagraceae_Epilobium_canum	0.373329
Onagraceae_Epilobium_palustre	0.311899
Onagraceae_Epilobium_obcordatum	0.289891
Onagraceae_Epilobium_sp	0.316964
Onagraceae_Epilobium_luteum	0.316964
Onagraceae_Epilobium_obscurum	0.177979
Onagraceae_Epilobium_rigidum	0.127751
Onagraceae_Camissonia_ovata	0.0931185
Onagraceae_Camissonia_subacaulis	0.13446
Onagraceae_Camissonia_tanacetifolia	0.13446
Onagraceae_Xylonagra_arborea	0.0909983
Onagraceae_Chylismia_claviformis	0.124771
Onagraceae_Chylismia_arenaria	0.124771
Onagraceae_Oenothera_berteroana	0.154422
Onagraceae_Lavauxia_tubifera	0.192822
Onagraceae_Oenothera_primiveris	0.192822
Onagraceae_Oenothera_coronopifolia	0.198426
Onagraceae_Oenothera_pallida	0.571414
Onagraceae_Oenothera_californica	0.901234
Onagraceae_Oenothera_latifolia	2.23734
Onagraceae_Oenothera_neomexicana	2.23734
Onagraceae_Oenothera_deltoides	1.46692
Onagraceae_Oenothera_albicaulis	0.465645
Onagraceae_Oenothera_wigginsii	0.776851
Onagraceae_Oenothera_engelmannii	0.776851
Onagraceae_Oenothera_nuttallii	0.244442
Onagraceae_Oenothera_caespitosa	0.258954
Onagraceae_Oenothera_oakesiana	0.858366
Onagraceae_Oenothera_drummondii	1.94279
Onagraceae_Oenothera_humifusa	3.55219
Onagraceae_Oenothera_laciniata	6.44477
Onagraceae_Oenothera_grandis	6.44477
Onagraceae_Camissonia_dentata	1.81215
Onagraceae_Oenothera_rhombipetala	3.24759
Onagraceae_Oenothera_clelandii	3.24759
Onagraceae_Oenothera_odorata	0.761311
Onagraceae_Oenothera_pubescens	1.22267
Onagraceae_Oenothera_stubbei	1.22267
Onagraceae_Oenothera_organensis	0.5024
Onagraceae_Oenothera_indecora	0.438664
Onagraceae_Oenothera_argillicola	0.635091
Onagraceae_Oenothera_macrosceles	1.1014
Onagraceae_Oenothera_maysillesii	1.18667
Onagraceae_Oenothera_nutans	2.41204
Onagraceae_Oenothera_biennis	2.41204
Onagraceae_Oenothera_glazioviana	1.25957
Onagraceae_Oenothera_longissima	0.987946
Onagraceae_Oenothera_villosa	0.829022
Onagraceae_Oenothera_elata	0.415579
Onagraceae_Oenothera_affinis	0.535314
Onagraceae_Oenothera_villaricae	0.902059
Onagraceae_Oenothera_magallanica	1.43193
Onagraceae_Oenothera_longituba	7.81852
Onagraceae_Oenothera_ravenii	11.8697
Onagraceae_Oenothera_recurva	11.8697
Onagraceae_Oenothera_nana	8.40531
Onagraceae_Oenothera_parodiana	8.40531
Onagraceae_Oenothera_mendocinensis	3.94204
Onagraceae_Oenothera_tarijensis	6.34595
Onagraceae_Oenothera_picensis	6.34595
Onagraceae_Oenothera_versicolor	5.21795
Onagraceae_Oenothera_sandiana	5.21795
Onagraceae_Oenothera_elongata	4.72152
Onagraceae_Oenothera_bahia-blancae	3.52232
Onagraceae_Oenothera_stricta	2.09618
Onagraceae_Oenothera_longiflora	0.31049
Onagraceae_Oenothera_flava	0.353356
Onagraceae_Oenothera_acutissima	0.353356
Onagraceae_Oenothera_acaulis	0.209669
Onagraceae_Oenothera_cespitosa	0.224412
Onagraceae_Oenothera_psammophila	0.224412
Onagraceae_Calylophus_toumeyi	0.281695
Onagraceae_Oenothera_capillifolia	0.457631
Onagraceae_Oenothera_serrulata	0.457631
Onagraceae_Calylophus_hartwegii	0.179357
Onagraceae_Oenothera_rosea	0.232985
Onagraceae_Oenothera_canescens	0.324883
Onagraceae_Oenothera_speciosa	0.591426
Onagraceae_Oenothera_kunthiana	0.591426
Onagraceae_Oenothera_havardii	0.244091
Onagraceae_Oenothera_riparia	0.809081
Onagraceae_Oenothera_fruticosa	1.57818
Onagraceae_Oenothera_perennis	1.57818
Onagraceae_Oenothera_pilosella	0.454503
Onagraceae_Oenothera_anomala	0.333808
Onagraceae_Oenothera_brachycarpa	0.506308
Onagraceae_Oenothera_macrocarpa	0.506308
Onagraceae_Oenothera_mckelveyae	0.529004
Onagraceae_Gaura_calcicola	1.32559
Onagraceae_Gaura_villosa	1.84032
Onagraceae_Gaura_filipes	1.84032
Onagraceae_Oenothera_sinuosa	0.870394
Onagraceae_Oenothera_patriciae	0.470575
Onagraceae_Gaura_triangulata	0.632646
Onagraceae_Gaura_demareei	1.73925
Onagraceae_Gaura_lindheimeri	1.73925
Onagraceae_Oenothera_hexandra	1.68389
Onagraceae_Oenothera_dodgeniana	1.68389
Onagraceae_Gaura_longiflora	1.61833
Onagraceae_Oenothera_gaura	2.5839
Onagraceae_Gaura_angustifolia	2.5839
Onagraceae_Gaura_hexandra	1.14461
Onagraceae_Gaura_suffulta	0.770853
Onagraceae_Oenothera_arida	0.298092
Onagraceae_Oenothera_glaucifolia	0.337327
Onagraceae_Gaura_coccinea	0.464065
Onagraceae_Gaura_boquillensis	0.464065
Onagraceae_Oenothera_curtiflora	0.277901
Onagraceae_Oenothera_multicaulis	0.289023
Onagraceae_Oenothera_tetraptera	0.289023
Onagraceae_Oenothera_linifolia	0.221098
Onagraceae_Camissoniopsis_cheiranthifolia	0.148075
Onagraceae_Tetrapteron_graciliflorum	0.148075
Onagraceae_Eremothera_refracta	0.166552
Onagraceae_Eremothera_boothii	0.215828
Onagraceae_Eremothera_nevadensis	0.283608
Onagraceae_Eremothera_minor	0.283608
Onagraceae_Camissonia_kernensis	0.177461
Onagraceae_Camissonia_campestris	0.177461
Onagraceae_Camissonia_andina	0.117227
Onagraceae_Eulobus_crassifolius	0.203971
Onagraceae_Eulobus_californicus	0.203971
Onagraceae_Gayophytum_eriospermum	0.647075
Onagraceae_Gayophytum_diffusum	0.647075
Onagraceae_Gayophytum_heterozygum	0.333157
Onagraceae_Gayophytum_humile	0.176408
Onagraceae_Clarkia_heterandra	0.476956
Onagraceae_Clarkia_unguiculata	0.75113
Onagraceae_Clarkia_delicata	0.75113
Onagraceae_Clarkia_affinis	0.515713
Onagraceae_Clarkia_rostrata	0.515713
Onagraceae_Clarkia_bottae	0.223081
Onagraceae_Clarkia_imbricata	0.216886
Onagraceae_Clarkia_mildrediae	0.278708
Onagraceae_Clarkia_franciscana	0.278708
Onagraceae_Clarkia_pulchella	0.225499
Onagraceae_Clarkia_concinna	0.225499
Onagraceae_Chylismiella_pterosperma	0.103562
Onagraceae_Clarkia_xantiana	0.0517439
Onagraceae_Gongylocarpus_fruticulosus	0.0339009
Onagraceae_Megacorax_gracielanus	0.0344871
Onagraceae_Lopezia_laciniata	0.0697915
Onagraceae_Lopezia_langmaniae	0.108958
Onagraceae_Lopezia_racemosa	0.108958
Onagraceae_Lopezia_lopezioides	0.0480852
Lythraceae_Heimia_salicifolia	0.0444867
Lythraceae_Heimia_myrtifolia	0.0444867
Lythraceae_Nesaea_myrtifolia	0.0240161
Lythraceae_Didiplis_diandra	0.021694
Lythraceae_Rotala_ramosior	0.0278738
Lythraceae_Rotala_rotundifolia	0.0490764
Lythraceae_Rotala_indica	0.0490764
Lythraceae_Lawsonia_inermis	0.0195392
Lythraceae_Nesaea_longipes	0.143194
Lythraceae_Nesaea_palmeri	0.143194
Lythraceae_Nesaea_pedicellata	0.092365
Lythraceae_Hionanthera_mossambicensis	0.108022
Lythraceae_Ammannia_coccinea	0.108022
Lythraceae_Nesaea_radicans	0.0785923
Lythraceae_Nesaea_schinzii	0.0953304
Lythraceae_Ammannia_auriculata	0.166033
Lythraceae_Ammannia_prieuriana	0.166033
Lythraceae_Nesaea_luederitzii	0.155958
Lythraceae_Nesaea_aspera	0.155958
Lythraceae_Ammannia_latifolia	0.0460928
Lythraceae_Ammannia_baccifera	0.0303377
Lythraceae_Sonneratia_alba	0.139339
Lythraceae_Sonneratia_ovata	0.139339
Lythraceae_Sonneratia_griffithii	0.0950993
Lythraceae_Sonneratia_apetala	0.0619226
Lythraceae_Sonneratia_caseolaris	0.0373953
Lythraceae_Trapa_maximowiczii	0.0229236
Lythraceae_Duabanga_grandiflora	0.03166
Lythraceae_Duabanga_moluccana	0.03166
Lythraceae_Trapa_incisa	0.0420017
Lythraceae_Trapa_natans	0.0420017
Lythraceae_Lagerstroemia_subcostata	0.0771078
Lythraceae_Lagerstroemia_villosa	0.122847
Lythraceae_Lagerstroemia_tomentosa	0.20689
Lythraceae_Lagerstroemia_indica	0.20689
Lythraceae_Lagerstroemia_speciosa	0.0805432
Lythraceae_Lagerstroemia_parviflora	0.0805432
Lythraceae_Lagerstroemia_piriformis	0.0536843
Lythraceae_Lagerstroemia_archeriana	0.0536843
Lythraceae_Lagerstroemia_duperreana	0.0261712
Lythraceae_Lythrum_flagellare	0.0412249
Lythraceae_Lythrum_ovalifolium	0.0412249
Lythraceae_Lythrum_salicaria	0.053507
Lythraceae_Lythrum_virgatum	0.053507
Lythraceae_Lythrum_hyssopifolia	0.0606983
Lythraceae_Lythrum_junceum	0.0606983
Lythraceae_Lythrum_borysthenicum	0.0577915
Lythraceae_Lythrum_portula	0.0830157
Lythraceae_Peplis_portula	0.0830157
Lythraceae_Decodon_verticillatus	0.0139889
Lythraceae_Galpinia_transvaalica	0.0317968
Lythraceae_Capuronia_madagascariensis	0.0317968
Lythraceae_Lafoensia_pacari	0.040699
Lythraceae_Lafoensia_acuminata	0.040699
Lythraceae_Pemphis_acidula	0.0310985
Lythraceae_Punica_granatum	0.0466919
Lythraceae_Punica_protopunica	0.0466919
Lythraceae_Lafoensia_nummularifolia	0.0279932
Lythraceae_Lourtella_resinosa	0.0199074
Lythraceae_Physocalymma_scaberrimum	0.0233518
Lythraceae_Diplusodon_vidalii	0.0756782
Lythraceae_Diplusodon_macrodon	0.485768
Lythraceae_Diplusodon_sordidus	0.485768
Lythraceae_Diplusodon_argyrophyllus	0.837308
Lythraceae_Diplusodon_parvifolius	0.837308
Lythraceae_Diplusodon_bolivianus	0.436673
Lythraceae_Diplusodon_alatus	0.358516
Lythraceae_Diplusodon_ciliatiflorus	0.358516
Lythraceae_Diplusodon_bradei	0.326768
Lythraceae_Diplusodon_hirsutus	0.363955
Lythraceae_Diplusodon_appendiculosus	0.871644
Lythraceae_Diplusodon_urceolatus	2.34382
Lythraceae_Diplusodon_leucocalycinus	2.34382
Lythraceae_Diplusodon_retroimbricatus	1.48011
Lythraceae_Diplusodon_puberulus	0.697775
Lythraceae_Diplusodon_uninervius	0.697775
Lythraceae_Diplusodon_ciliiflorus	0.689279
Lythraceae_Diplusodon_candollei	0.840316
Lythraceae_Diplusodon_minasensis	1.1458
Lythraceae_Diplusodon_rotundifolius	1.1458
Lythraceae_Diplusodon_glocimarii	0.535835
Lythraceae_Diplusodon_cordifolius	0.53774
Lythraceae_Diplusodon_sigillatus	0.732938
Lythraceae_Diplusodon_argenteus	0.987015
Lythraceae_Diplusodon_longipes	0.987015
Lythraceae_Diplusodon_strigosus	0.494905
Lythraceae_Diplusodon_chapadensis	0.619197
Lythraceae_Diplusodon_paraisoensis	0.906404
Lythraceae_Diplusodon_helianthemifolius	0.906404
Lythraceae_Diplusodon_plumbeus	1.60583
Lythraceae_Diplusodon_kielmeyeroides	1.60583
Lythraceae_Diplusodon_punctatus	1.444
Lythraceae_Diplusodon_micromerus	1.32771
Lythraceae_Diplusodon_ericoides	1.17867
Lythraceae_Diplusodon_astictus	0.981944
Lythraceae_Diplusodon_ramosissimus	0.663532
Lythraceae_Diplusodon_cryptanthus	0.5666
Lythraceae_Diplusodon_adpressipilus	0.590636
Lythraceae_Diplusodon_capitalensis	0.92076
Lythraceae_Diplusodon_rosmarinifolius	1.31439
Lythraceae_Diplusodon_lanceolatus	1.31439
Lythraceae_Diplusodon_sessiliflorus	0.418118
Lythraceae_Diplusodon_quintuplinervius	0.653682
Lythraceae_Diplusodon_divaricatus	0.814654
Lythraceae_Diplusodon_speciosus	0.814654
Lythraceae_Diplusodon_epilobioides	0.547233
Lythraceae_Diplusodon_incanus	0.464282
Lythraceae_Diplusodon_hatschbachii	0.524134
Lythraceae_Diplusodon_ulei	0.7202
Lythraceae_Diplusodon_villosissimus	1.03378
Lythraceae_Diplusodon_thymifolius	1.4248
Lythraceae_Diplusodon_gracilis	1.4248
Lythraceae_Diplusodon_oblongus	0.381539
Lythraceae_Diplusodon_rupestris	0.121608
Lythraceae_Diplusodon_microphyllus	0.0431489
Lythraceae_Cuphea_utriculosa	0.0379955
Lythraceae_Cuphea_acicularis	0.0379955
Lythraceae_Cuphea_appendiculata	0.04775
Lythraceae_Cuphea_viscosissima	0.0764801
Lythraceae_Cuphea_carthagenensis	0.0764801
Lythraceae_Cuphea_hyssopifolia	0.121515
Lythraceae_Cuphea_lanceolata	0.121515
Lythraceae_Cuphea_subuligera	0.0609592
Lythraceae_Cuphea_diosmifolia	0.0465399
Lythraceae_Cuphea_hookeriana	0.0465399
Lythraceae_Pleurophora_anomala	0.0448884
Lythraceae_Pleurophora_saccocarpa	0.0448884
Lythraceae_Woodfordia_fruticosa	0.0315405
Lythraceae_Koehneria_madagascariensis	0.046999
Lythraceae_Adenaria_floribunda	0.0804104
Lythraceae_Pehria_compacta	0.0804104
Lythraceae_Pleurophora_pungens	0.012404
Vochysiaceae_Vochysia_rufescens	0.0157435
Vochysiaceae_Callisthene_fasciculata	0.0334313
Vochysiaceae_Qualea_sp	0.0708051
Vochysiaceae_Ruizterania_albiflora	0.0708051
Vochysiaceae_Qualea_grandiflora	0.0753799
Vochysiaceae_Ruizterania_cassiquiarensis	0.0753799
Vochysiaceae_Qualea_rosea	0.0595968
Vochysiaceae_Vochysia_hondurensis	0.0534033
Vochysiaceae_Vochysia_tucanorum	0.0534033
Vochysiaceae_Vochysia_guatemalensis	0.0675077
Vochysiaceae_Vochysia_ferruginea	0.103667
Vochysiaceae_Salvertia_convallariodora	0.103667
Vochysiaceae_Erismadelphus_sessilis	0.0384074
Vochysiaceae_Erisma_floribundum	0.0384074
Vochysiaceae_Erisma_uncinatum	0.0266144
Myrtaceae_Heteropyxis_natalensis	0.0250302
Myrtaceae_Psiloxylon_mauritianum	0.0250302
Myrtaceae_Syncarpia_hillii	0.0421797
Myrtaceae_Syncarpia_glomulifera	0.0421797
Myrtaceae_Eucalyptus_haemastoma	0.14902
Myrtaceae_Eucalyptus_pauciflora	0.14902
Myrtaceae_Eucalyptus_curtisii	0.102617
Myrtaceae_Eucalyptus_diversicolor	0.405868
Myrtaceae_Eucalyptus_stoatei	0.405868
Myrtaceae_Eucalyptus_loxophleba	0.265609
Myrtaceae_Eucalyptus_platyphylla	0.525093
Myrtaceae_Eucalyptus_camaldulensis	0.525093
Myrtaceae_Eucalyptus_nitens	0.668465
Myrtaceae_Eucalyptus_globulus	0.668465
Myrtaceae_Eucalyptus_imlayensis	0.514152
Myrtaceae_Eucalyptus_kitsoniana	0.276516
Myrtaceae_Eucalyptus_brachyandra	0.173656
Myrtaceae_Eucalyptus_crebra	0.609008
Myrtaceae_Eucalyptus_melanophloia	0.609008
Myrtaceae_Eucalyptus_lehmannii	0.601097
Myrtaceae_Eucalyptus_melliodora	0.88112
Myrtaceae_Eucalyptus_raveretiana	1.61539
Myrtaceae_Eucalyptus_howittiana	1.61539
Myrtaceae_Eucalyptus_siderophloia	0.733212
Myrtaceae_Eucalyptus_porosa	0.296658
Myrtaceae_Eucalyptus_tereticornis	0.465049
Myrtaceae_Eucalyptus_vicina	0.465049
Myrtaceae_Eucalyptus_jacksonii	0.414334
Myrtaceae_Eucalyptus_miniata	0.414334
Myrtaceae_Eucalyptus_deglupta	0.246202
Myrtaceae_Eucalyptus_coccifera	0.168342
Myrtaceae_Eucalyptus_baileyana	0.111447
Myrtaceae_Eucalyptus_tenuipes	0.0703153
Myrtaceae_Eucalyptus_guilfoylei	0.0866654
Myrtaceae_Eucalyptus_microcorys	0.0866654
Myrtaceae_Eucalyptopsis_papuana	0.0922795
Myrtaceae_Allosyncarpia_ternata	0.0922795
Myrtaceae_Stockwellia_quadrifida	0.0656716
Myrtaceae_Arillastrum_gummiferum	0.0467289
Myrtaceae_Corymbia_calophylla	0.0443956
Myrtaceae_Corymbia_bella	0.102681
Myrtaceae_Corymbia_eximia	0.265753
Myrtaceae_Corymbia_peltata	0.265753
Myrtaceae_Corymbia_leichhardtii	0.17321
Myrtaceae_Corymbia_porrecta	0.0853833
Myrtaceae_Angophora_woodsiana	0.329437
Myrtaceae_Angophora_bakeri	0.329437
Myrtaceae_Angophora_robur	0.165751
Myrtaceae_Corymbia_deserticola	0.0715608
Myrtaceae_Corymbia_abbreviata	0.0715608
Myrtaceae_Corymbia_jacobsiana	0.125726
Myrtaceae_Corymbia_greeniana	0.170556
Myrtaceae_Corymbia_zygophylla	0.170556
Myrtaceae_Angophora_hispida	0.0832364
Myrtaceae_Corymbia_terminalis	0.0795202
Myrtaceae_Corymbia_bleeseri	0.0795202
Myrtaceae_Angophora_leiocarpa	0.0746645
Myrtaceae_Angophora_costata	0.0836599
Myrtaceae_Corymbia_papuana	0.0836599
Myrtaceae_Corymbia_maculata	0.101397
Myrtaceae_Corymbia_tessellaris	0.177725
Myrtaceae_Corymbia_variegata	0.177725
Myrtaceae_Corymbia_nesophila	0.095504
Myrtaceae_Corymbia_ptychocarpa	0.120645
Myrtaceae_Corymbia_intermedia	0.283237
Myrtaceae_Corymbia_rhodops	0.283237
Myrtaceae_Corymbia_dichromophloia	0.194121
Myrtaceae_Corymbia_abergiana	0.194121
Myrtaceae_Corymbia_citriodora	0.123386
Myrtaceae_Corymbia_henryi	0.123386
Myrtaceae_Corymbia_scabrida	0.0907206
Myrtaceae_Eucalyptus_erythrophloia	0.0654273
Myrtaceae_Eugenia_coffeifolia	0.0371944
Myrtaceae_Kunzea_pauciflora	0.210251
Myrtaceae_Kunzea_affinis	0.372065
Myrtaceae_Kunzea_preissiana	0.610574
Myrtaceae_Kunzea_jucunda	0.610574
Myrtaceae_Kunzea_recurva	0.825753
Myrtaceae_Kunzea_rostrata	1.80832
Myrtaceae_Kunzea_ericifolia	1.80832
Myrtaceae_Kunzea_ciliata	2.30754
Myrtaceae_Kunzea_sulphurea	2.30754
Myrtaceae_Kunzea_vestita	0.485063
Myrtaceae_Kunzea_montana	0.26745
Myrtaceae_Kunzea_pulchella	0.153042
Myrtaceae_Kunzea_baxteri	0.133814
Myrtaceae_Angasomyrtus_salina	0.0884306
Myrtaceae_Kunzea_muelleri	0.178516
Myrtaceae_Kunzea_graniticola	0.261259
Myrtaceae_Kunzea_flavescens	0.38626
Myrtaceae_Kunzea_bracteolata	0.38626
Myrtaceae_Kunzea_sp	0.410912
Myrtaceae_Kunzea_ambigua	0.410912
Myrtaceae_Kunzea_sinclairii	0.451068
Myrtaceae_Kunzea_ericoides	0.451068
Myrtaceae_Kunzea_capitata	0.282968
Myrtaceae_Kunzea_rupestris	0.379644
Myrtaceae_Kunzea_obovata	0.379644
Myrtaceae_Kunzea_parvifolia	0.390592
Myrtaceae_Kunzea_calida	0.390592
Myrtaceae_Kunzea_pomifera	0.134166
Myrtaceae_Kunzea_cambagei	0.10081
Myrtaceae_Leptospermum_spinescens	0.0632307
Myrtaceae_Homalospermum_firmum	0.086444
Myrtaceae_Leptospermum_spectabile	0.290965
Myrtaceae_Leptospermum_sp	0.290965
Myrtaceae_Leptospermum_epacridoideum	0.222514
Myrtaceae_Leptospermum_polygalifolium	0.222514
Myrtaceae_Leptospermum_wooroonooran	0.1337
Myrtaceae_Leptospermum_liversidgei	0.1337
Myrtaceae_Leptospermum_oligandrum	0.144221
Myrtaceae_Leptospermum_erubescens	0.144221
Myrtaceae_Leptospermum_madidum	0.0780621
Myrtaceae_Neofabricia_mjoebergii	0.136607
Myrtaceae_Neofabricia_sericisepala	0.136607
Myrtaceae_Leptospermum_trinervium	0.0979464
Myrtaceae_Leptospermum_parvifolium	0.0979464
Myrtaceae_Pericalymma_ellipticum	0.346664
Myrtaceae_Pericalymma_spongiocaule	0.346664
Myrtaceae_Pericalymma_crassipes	0.193567
Myrtaceae_Agonis_grandiflora	0.116525
Myrtaceae_Agonis_floribunda	0.172595
Myrtaceae_Agonis_spathulata	0.172595
Myrtaceae_Agonis_flexuosa	0.11087
Myrtaceae_Agonis_obtusissima	0.11087
Myrtaceae_Asteromyrtus_symphyocarpa	0.0855996
Myrtaceae_Asteromyrtus_lysicephala	0.120949
Myrtaceae_Asteromyrtus_brassii	0.120949
Myrtaceae_Leptospermum_sericeum	0.0768509
Myrtaceae_Leptospermum_laevigatum	0.150738
Myrtaceae_Leptospermum_coriaceum	0.150738
Myrtaceae_Leptospermum_petersonii	0.0857349
Myrtaceae_Leptospermum_scoparium	0.0857349
Myrtaceae_Taxandria_juniperina	0.035038
Myrtaceae_Ochrosperma_oligomerum	0.0460845
Myrtaceae_Ochrosperma_lineare	0.0616434
Myrtaceae_Ochrosperma_citriodorum	0.0616434
Myrtaceae_Homalocalyx_polyandrus	0.0458575
Myrtaceae_Homalocalyx_aurea	0.0458575
Myrtaceae_Calytrix_tetragona	0.0356501
Myrtaceae_Babingtonia_behrii	0.0476557
Myrtaceae_Triplarina_imbricata	0.0891224
Myrtaceae_Triplarina_nitchaga	0.143527
Myrtaceae_Triplarina_volcanica	0.143527
Myrtaceae_Micromyrtus_delicata	0.0748341
Myrtaceae_Micromyrtus_ciliata	0.0748341
Myrtaceae_Baeckea_tetragona	0.0643611
Myrtaceae_Baeckea_corynophylla	0.0885115
Myrtaceae_Baeckea_uncinella	0.0885115
Myrtaceae_Malleostemon_roseus	0.0885324
Myrtaceae_Baeckea_ovalifolia	0.135689
Myrtaceae_Babingtonia_camphorosmae	0.135689
Myrtaceae_Scholtzia_teretifolia	0.180636
Myrtaceae_Scholtzia_involucrata	0.180636
Myrtaceae_Scholtzia_capitata	0.121896
Myrtaceae_Baeckea_pentagonantha	0.0704886
Myrtaceae_Astartea_clavifolia	0.0694571
Myrtaceae_Baeckea_grandis	0.0758323
Myrtaceae_Babingtonia_crenulata	0.100617
Myrtaceae_Babingtonia_leratii	0.128587
Myrtaceae_Sannantha_angusta	0.178419
Myrtaceae_Babingtonia_cunninghamii	0.235997
Myrtaceae_Sannantha_tozerensis	0.235997
Myrtaceae_Babingtonia_granitica	0.0556287
Myrtaceae_Babingtonia_densifolia	0.0677722
Myrtaceae_Balaustion_pulcherrimum	0.0893541
Myrtaceae_Baeckea_grandibracteata	0.0893541
Myrtaceae_Euryomyrtus_leptospermoides	0.0640534
Myrtaceae_Euryomyrtus_maidenii	0.0640534
Myrtaceae_Euryomyrtus_ramosissima	0.0459788
Myrtaceae_Homoranthus_darwinioides	0.0897656
Myrtaceae_Darwinia_fascicularis	0.0897656
Myrtaceae_Homoranthus_tropicus	0.0648814
Myrtaceae_Darwinia_capitellata	0.0669572
Myrtaceae_Darwinia_meeboldii	0.0908119
Myrtaceae_Actinodium_cunninghamii	0.0908119
Myrtaceae_Pileanthus_filifolius	0.0409298
Myrtaceae_Verticordia_pennigera	0.0421661
Myrtaceae_Baeckea_sp	0.0434507
Myrtaceae_Chamelaucium_marchantii	0.0530221
Myrtaceae_Verticordia_grandiflora	0.0775594
Myrtaceae_Verticordia_aurea	0.09605
Myrtaceae_Verticordia_endlicheriana	0.09605
Myrtaceae_Verticordia_plumosa	0.0739499
Myrtaceae_Verticordia_staminosa	0.0739499
Myrtaceae_Chamelaucium_juniperinum	0.0687867
Myrtaceae_Chamelaucium_drummondii	0.073681
Myrtaceae_Chamelaucium_roycei	0.0865041
Myrtaceae_Chamelaucium_forrestii	0.107621
Myrtaceae_Chamelaucium_brevifolium	0.107621
Myrtaceae_Verticordia_grandis	0.084874
Myrtaceae_Verticordia_lindleyi	0.105557
Myrtaceae_Verticordia_picta	0.105557
Myrtaceae_Verticordia_dichroma	0.0701205
Myrtaceae_Chamelaucium_hamatum	0.0563275
Myrtaceae_Chamelaucium_uncinatum	0.0486255
Myrtaceae_Chamelaucium_megalopetalum	0.0415388
Myrtaceae_Baeckea_tuberculata	0.0537639
Myrtaceae_Rinzia_fumana	0.0878499
Myrtaceae_Rinzia_dimorphandra	0.0878499
Myrtaceae_Micromyrtus_elobata	0.053739
Myrtaceae_Thryptomene_saxicola	0.053739
Myrtaceae_Baeckea_ericaea	0.0588157
Myrtaceae_Baeckea_crassifolia	0.0588157
Myrtaceae_Astartea_fascicularis	0.100948
Myrtaceae_Baeckea_astarteoides	0.100948
Myrtaceae_Astartea_heteranthera	0.101637
Myrtaceae_Hypocalymma_speciosum	0.165457
Myrtaceae_Hypocalymma_cordifolium	0.165457
Myrtaceae_Hypocalymma_angustifolium	0.114815
Myrtaceae_Hypocalymma_linifolium	0.14963
Myrtaceae_Hypocalymma_strictum	0.14963
Myrtaceae_Baeckea_linifolia	0.257039
Myrtaceae_Baeckea_brevifolia	0.257039
Myrtaceae_Baeckea_imbricata	0.130255
Myrtaceae_Baeckea_frutescens	0.069546
Myrtaceae_Barongia_lophandra	0.0319368
Myrtaceae_Ristantia_gouldii	0.0674923
Myrtaceae_Mitrantia_bilocularis	0.0674923
Myrtaceae_Sphaerantia_chartacea	0.0457187
Myrtaceae_Kania_eugenioides	0.0329211
Myrtaceae_Tristaniopsis_laurina	0.0329211
Myrtaceae_Lysicarpus_angustifolius	0.0297237
Myrtaceae_Xanthomyrtus_papuana	0.0388719
Myrtaceae_Lindsayomyrtus_racemoides	0.0425568
Myrtaceae_Syzygium_anisatum	0.0626473
Myrtaceae_Syzygium_concinnum	0.266846
Myrtaceae_Piliocalyx_francii	0.348929
Myrtaceae_Piliocalyx_robustus	0.446341
Myrtaceae_Piliocalyx_bullatus	0.446341
Myrtaceae_Syzygium_glenum	0.199539
Myrtaceae_Syzygium_mackinnonianum	0.32001
Myrtaceae_Syzygium_divaricatum	0.32001
Myrtaceae_Syzygium_graveolens	0.202849
Myrtaceae_Syzygium_hemilamprum	0.197628
Myrtaceae_Syzygium_smithii	0.224431
Myrtaceae_Acmena_acuminatissima	0.264495
Myrtaceae_Decaspermum_sp	0.341887
Myrtaceae_Syzygium_acuminatissimum	0.341887
Myrtaceae_Syzygium_resa	0.166712
Myrtaceae_Syzygium_championii	0.445467
Myrtaceae_Syzygium_claviflorum	0.445467
Myrtaceae_Syzygium_canicortex	0.361056
Myrtaceae_Syzygium_corynanthum	0.482036
Myrtaceae_Syzygium_apodophyllum	0.482036
Myrtaceae_Syzygium_multipetalum	0.507406
Myrtaceae_Syzygium_kuebiniense	0.725111
Myrtaceae_Syzygium_arboreum	0.725111
Myrtaceae_Syzygium_fullagarii	0.334542
Myrtaceae_Syzygium_maire	0.206996
Myrtaceae_Syzygium_goniopterum	0.162266
Myrtaceae_Syzygium_amplum	0.23269
Myrtaceae_Syzygium_aqueum	0.400778
Myrtaceae_Syzygium_buettnerianum	0.689385
Myrtaceae_Syzygium_tierneyanum	1.0932
Myrtaceae_Syzygium_longipes	2.11658
Myrtaceae_Syzygium_samarangense	2.11658
Myrtaceae_Syzygium_puberulum	0.300458
Myrtaceae_Syzygium_decussatum	0.436097
Myrtaceae_Syzygium_seemannii	0.436097
Myrtaceae_Syzygium_acre	0.296578
Myrtaceae_Syzygium_lateriflorum	0.49058
Myrtaceae_Syzygium_tenuiflorum	0.746652
Myrtaceae_Syzygium_auriculatum	0.746652
Myrtaceae_Syzygium_alatoramulum	0.507183
Myrtaceae_Syzygium_minutuliflorum	0.507183
Myrtaceae_Syzygium_nervosum	0.27009
Myrtaceae_Syzygium_laxeracemosum	0.515644
Myrtaceae_Syzygium_austrocaledonicum	0.515644
Myrtaceae_Syzygium_ngoyense	0.341094
Myrtaceae_Syzygium_muelleri	0.269405
Myrtaceae_Syzygium_muellerii	0.426055
Myrtaceae_Syzygium_racemosum	0.426055
Myrtaceae_Syzygium_cumini	0.379163
Myrtaceae_Syzygium_grande	0.405147
Myrtaceae_Syzygium_banksii	1.07209
Myrtaceae_Syzygium_rehderianum	1.07209
Myrtaceae_Syzygium_hancei	0.855989
Myrtaceae_Syzygium_levinei	0.620604
Myrtaceae_Syzygium_ripicola	0.613842
Myrtaceae_Syzygium_thorelii	0.613842
Myrtaceae_Syzygium_nigrans	0.380609
Myrtaceae_Syzygium_jambos	0.334373
Myrtaceae_Syzygium_pondoense	0.518712
Myrtaceae_Syzygium_cordatum	0.518712
Myrtaceae_Syzygium_guineense	0.634462
Myrtaceae_Syzygium_masukuense	0.634462
Myrtaceae_Syzygium_diospyrifolium	0.377822
Myrtaceae_Syzygium_sexangulatum	0.574752
Myrtaceae_Syzygium_sp	0.574752
Myrtaceae_Syzygium_seemannianum	0.280395
Myrtaceae_Syzygium_myrtifolium	0.280395
Myrtaceae_Syzygium_purpureum	0.247684
Myrtaceae_Syzygium_papyraceum	0.238436
Myrtaceae_Syzygium_gonatanthum	0.257909
Myrtaceae_Syzygium_paniculatum	0.379849
Myrtaceae_Syzygium_oleosum	0.379849
Myrtaceae_Syzygium_rubrimolle	0.411945
Myrtaceae_Syzygium_argyropedicum	0.411945
Myrtaceae_Syzygium_angophoroides	0.373571
Myrtaceae_Syzygium_fibrosum	0.57073
Myrtaceae_Syzygium_boonjee	0.57073
Myrtaceae_Syzygium_australe	0.40227
Myrtaceae_Syzygium_crebrinerve	0.40227
Myrtaceae_Syzygium_johnsonii	0.414274
Myrtaceae_Syzygium_trachyphloium	0.50241
Myrtaceae_Syzygium_bamagense	0.50241
Myrtaceae_Syzygium_erythrocalyx	0.457231
Myrtaceae_Syzygium_cormiflorum	0.439129
Myrtaceae_Syzygium_dansiei	0.378179
Myrtaceae_Syzygium_pycnanthum	0.229971
Myrtaceae_Syzygium_malaccense	0.245923
Myrtaceae_Syzygium_armstrongii	0.32014
Myrtaceae_Syzygium_macilwraithianum	0.32014
Myrtaceae_Syzygium_endophloium	0.265151
Myrtaceae_Syzygium_sayeri	0.225185
Myrtaceae_Syzygium_fastigiatum	0.245071
Myrtaceae_Syzygium_branderhorstii	0.245071
Myrtaceae_Syzygium_thornei	0.196941
Myrtaceae_Syzygium_aromaticum	0.239545
Myrtaceae_Syzygium_brackenridgei	0.272628
Myrtaceae_Syzygium_sandwicense	0.295409
Myrtaceae_Syzygium_gracilipes	0.417767
Myrtaceae_Syzygium_amplifolium	0.417767
Myrtaceae_Syzygium_furfuraceum	0.635321
Myrtaceae_Syzygium_bungadinnia	0.635321
Myrtaceae_Syzygium_kuranda	0.375993
Myrtaceae_Syzygium_moorei	0.374802
Myrtaceae_Syzygium_forte	0.49155
Myrtaceae_Syzygium_pseudofastigiatum	0.49155
Myrtaceae_Syzygium_alliiligneum	0.274516
Myrtaceae_Syzygium_suborbiculare	0.48422
Myrtaceae_Syzygium_eucalyptoides	0.48422
Myrtaceae_Syzygium_velarum	0.36494
Myrtaceae_Syzygium_luehmannii	0.186597
Myrtaceae_Syzygium_wilsonii	0.250872
Myrtaceae_Syzygium_francisii	0.250872
Myrtaceae_Tristaniopsis_sp	0.233167
Myrtaceae_Syzygium_buxifolium	0.470322
Myrtaceae_Syzygium_tetrapterum	0.470322
Myrtaceae_Syzygium_antisepticum	0.381292
Myrtaceae_Syzygium_zeylanicum	0.381292
Myrtaceae_Syzygium_unipunctatum	0.211512
Myrtaceae_Syzygium_mulgraveanum	0.211512
Myrtaceae_Syzygium_ingens	0.155289
Myrtaceae_Syzygium_gustavioides	0.155289
Myrtaceae_Syzygium_hedraiophyllum	0.182889
Myrtaceae_Syzygium_floribundum	0.182889
Myrtaceae_Syzygium_monimioides	0.123081
Myrtaceae_Syzygium_wesa	0.0854437
Myrtaceae_Eugenia_simii	0.257418
Myrtaceae_Eugenia_capensis	0.257418
Myrtaceae_Eugenia_umtamvunensis	0.135342
Myrtaceae_Eugenia_verdoorniae	0.14907
Myrtaceae_Eugenia_erythrophylla	0.258586
Myrtaceae_Eugenia_sp	0.433189
Myrtaceae_Eugenia_woodii	0.433189
Myrtaceae_Rhodomyrtus_tomentosa	0.0542736
Myrtaceae_Gossia_grayi	0.069091
Myrtaceae_Uromyrtus_australis	0.0913366
Myrtaceae_Archirhodomyrtus_beckleri	0.11826
Myrtaceae_Pilidiostigma_sp	0.13906
Myrtaceae_Rhodomyrtus_macrocarpa	0.13906
Myrtaceae_Chamguava_schippii	0.101866
Myrtaceae_Eucalyptus_grandis	0.155693
Myrtaceae_Myrtus_communis	0.155693
Myrtaceae_Ugni_selkirkii	0.158427
Myrtaceae_Ugni_molinae	0.158427
Myrtaceae_Acca_sellowiana	0.120671
Myrtaceae_Luma_apiculata	0.19247
Myrtaceae_Luma_chequen	0.19247
Myrtaceae_Myrcia_deflexa	0.0918684
Myrtaceae_Myrcia_fallax	0.175736
Myrtaceae_Myrcia_gatunensis	0.175736
Myrtaceae_Myrcia_coumeta	0.155488
Myrtaceae_Myrcia_splendens	0.155488
Myrtaceae_Myrcianthes_fragrans	0.100979
Myrtaceae_Eugenia_feijoi	0.127884
Myrtaceae_Uromyrtus_metrosideros	0.127884
Myrtaceae_Myrceugenia_ovata	0.229955
Myrtaceae_Myrceugenia_parvifolia	0.351192
Myrtaceae_Myrceugenia_correifolia	0.430084
Myrtaceae_Myrceugenia_obtusa	0.497984
Myrtaceae_Myrceugenia_lanceolata	0.514715
Myrtaceae_Myrceugenia_exsucca	0.514715
Myrtaceae_Myrceugenia_rufa	0.471865
Myrtaceae_Myrceugenia_planipes	0.368417
Myrtaceae_Myrceugenia_seriatoramosa	0.986378
Myrtaceae_Myrceugenia_cucullata	0.986378
Myrtaceae_Myrceugenia_pilotantha	0.625667
Myrtaceae_Myrceugenia_glaucescens	1.25675
Myrtaceae_Myrceugenia_myrtoides	4.25805
Myrtaceae_Myrceugenia_alpigena	4.25805
Myrtaceae_Myrceugenia_smithii	2.31703
Myrtaceae_Myrceugenia_myrcioides	0.670689
Myrtaceae_Myrceugenia_kleinii	0.639595
Myrtaceae_Myrceugenia_reitzii	0.649126
Myrtaceae_Myrceugenia_brevipedicellata	0.754394
Myrtaceae_Myrceugenia_euosma	1.16103
Myrtaceae_Myrceugenia_rufescens	1.16103
Myrtaceae_Myrceugenia_gertii	0.818013
Myrtaceae_Myrceugenia_ovalifolia	0.702095
Myrtaceae_Myrceugenia_miersiana	0.702095
Myrtaceae_Myrceugenia_franciscensis	0.625002
Myrtaceae_Myrceugenia_oxysepala	0.601753
Myrtaceae_Myrceugenia_campestris	0.425216
Myrtaceae_Myrceugenia_pinifolia	0.284303
Myrtaceae_Myrceugenia_leptospermoides	0.387789
Myrtaceae_Myrceugenia_chrysocarpa	0.387789
Myrtaceae_Myrceugenia_colchaguensis	0.239418
Myrtaceae_Myrciaria_vexator	0.110273
Myrtaceae_Myrcia_leptoclada	0.0981405
Myrtaceae_Psidium_cattleyanum	0.130402
Myrtaceae_Psidium_friedrichsthalianum	0.192466
Myrtaceae_Psidium_guineense	0.192466
Myrtaceae_Psidium_longipes	0.206738
Myrtaceae_Psidium_guajava	0.206738
Myrtaceae_Myrcianthes_cisplatensis	0.134813
Myrtaceae_Eugenia_uniflora	0.134813
Myrtaceae_Eugenia_cucullata	0.161812
Myrtaceae_Eugenia_stahlii	0.238312
Myrtaceae_Eugenia_hypargyrea	0.386564
Myrtaceae_Eugenia_salamensis	0.386564
Myrtaceae_Eugenia_oerstediana	0.286249
Myrtaceae_Eugenia_truncata	0.1963
Myrtaceae_Eugenia_patrisii	0.247199
Myrtaceae_Eugenia_galalonensis	0.489786
Myrtaceae_Eugenia_nesiotica	0.489786
Myrtaceae_Hexachlamys_edulis	0.178145
Myrtaceae_Eugenia_macrocalyx	0.165684
Myrtaceae_Eugenia_coloradoensis	0.165684
Myrtaceae_Eugenia_monticola	0.153117
Myrtaceae_Eugenia_domingensis	0.254647
Myrtaceae_Eugenia_eggersii	0.254647
Myrtaceae_Eugenia_dysenterica	0.117931
Myrtaceae_Lenwebbia_prominens	0.107855
Myrtaceae_Pimenta_guatemalensis	0.107855
Myrtaceae_Campomanesia_guazumifolia	0.11263
Myrtaceae_Pimenta_racemosa	0.11263
Myrtaceae_Calyptranthes_pallens	0.109846
Myrtaceae_Plinia_guanacastensis	0.117866
Myrtaceae_Myrceugenia_fernandeziana	0.129641
Myrtaceae_Blepharocalyx_salicifolius	0.25774
Myrtaceae_Blepharocalyx_tweediei	0.25774
Myrtaceae_Blepharocalyx_cruckshanksii	0.0927417
Myrtaceae_Eugenia_natalitia	0.0739157
Myrtaceae_Decaspermum_humile	0.0617973
Myrtaceae_Rhodamnia_blairiana	0.091324
Myrtaceae_Rhodamnia_argentea	0.127778
Myrtaceae_Rhodamnia_whiteana	0.127778
Myrtaceae_Osbornia_octodonta	0.0432635
Myrtaceae_Melaleuca_alternifolia	0.0725634
Myrtaceae_Callistemon_citrinus	0.287197
Myrtaceae_Callistemon_viminalis	0.287197
Myrtaceae_Callistemon_pearsonii	0.304688
Myrtaceae_Callistemon_salignus	0.304688
Myrtaceae_Callistemon_linearis	0.303501
Myrtaceae_Melaleuca_saligna	0.303501
Myrtaceae_Callistemon_brachyandrus	0.163817
Myrtaceae_Calothamnus_validus	0.0813414
Myrtaceae_Beaufortia_orbifolia	0.0813414
Myrtaceae_Melaleuca_cornucopiae	0.0856251
Myrtaceae_Melaleuca_acacioides	0.105766
Myrtaceae_Melaleuca_argentea	0.14251
Myrtaceae_Melaleuca_leucadendra	0.494576
Myrtaceae_Melaleuca_nervosa	0.494576
Myrtaceae_Melaleuca_arcana	0.492274
Myrtaceae_Melaleuca_cajuputi	0.685823
Myrtaceae_Melaleuca_quinquenervia	0.685823
Myrtaceae_Melaleuca_viridiflora	0.215427
Myrtaceae_Melaleuca_glomerata	0.0708255
Myrtaceae_Melaleuca_linariifolia	0.0618126
Myrtaceae_Tristania_neriifolia	0.0635707
Myrtaceae_Thaleropia_queenslandica	0.0635707
Myrtaceae_Metrosideros_colensoi	0.266014
Myrtaceae_Metrosideros_perforata	0.266014
Myrtaceae_Metrosideros_diffusa	0.210023
Myrtaceae_Metrosideros_carminea	0.209927
Myrtaceae_Metrosideros_fulgens	0.209927
Myrtaceae_Metrosideros_rotundifolia	0.265227
Myrtaceae_Metrosideros_paniensis	0.457497
Myrtaceae_Metrosideros_patens	1.42785
Myrtaceae_Metrosideros_operculata	1.42785
Myrtaceae_Metrosideros_cacuminum	0.765073
Myrtaceae_Metrosideros_albiflora	0.136644
Myrtaceae_Metrosideros_whiteana	0.14648
Myrtaceae_Metrosideros_ovata	0.172337
Myrtaceae_Metrosideros_ramiflora	0.172337
Myrtaceae_Metrosideros_halconensis	0.132719
Myrtaceae_Metrosideros_parkinsonii	0.207678
Myrtaceae_Metrosideros_elegans	0.319238
Myrtaceae_Metrosideros_laurifolia	0.319238
Myrtaceae_Metrosideros_whitakeri	0.234481
Myrtaceae_Metrosideros_longipetiolata	0.38961
Myrtaceae_Metrosideros_brevistylis	0.38961
Myrtaceae_Metrosideros_porphyrea	0.460419
Myrtaceae_Metrosideros_dolichandra	0.460419
Myrtaceae_Metrosideros_gregoryi	0.247293
Myrtaceae_Metrosideros_robusta	0.404618
Myrtaceae_Metrosideros_umbellata	0.404618
Myrtaceae_Metrosideros_waialealae	2.28759
Myrtaceae_Metrosideros_excelsa	2.4569
Myrtaceae_Metrosideros_sclerocarpa	2.4569
Myrtaceae_Metrosideros_rugosa	2.06649
Myrtaceae_Metrosideros_polymorpha	1.78233
Myrtaceae_Metrosideros_kermadecensis	1.44216
Myrtaceae_Metrosideros_collina	1.08
Myrtaceae_Metrosideros_tremuloides	0.735435
Myrtaceae_Metrosideros_bartlettii	0.546094
Myrtaceae_Metrosideros_nervulosa	0.546094
Myrtaceae_Metrosideros_macropus	0.378996
Myrtaceae_Metrosideros_cherrieri	0.340844
Myrtaceae_Metrosideros_tetrasticha	0.674182
Myrtaceae_Metrosideros_microphylla	0.674182
Myrtaceae_Metrosideros_humboldtiana	1.34317
Myrtaceae_Metrosideros_punctata	1.34317
Myrtaceae_Metrosideros_engleriana	0.788937
Myrtaceae_Metrosideros_nitida	0.621511
Myrtaceae_Metrosideros_ochrantha	0.406352
Myrtaceae_Metrosideros_boninensis	0.406352
Myrtaceae_Metrosideros_oreomyrtus	0.147633
Myrtaceae_Tepualia_stipularis	0.0799753
Myrtaceae_Metrosideros_angustifolia	0.0598852
Myrtaceae_Cloezia_floribunda	0.0299771
Myrtaceae_Backhousia_tetraptera	0.0397469
Myrtaceae_Backhousia_subargentea	0.237177
Myrtaceae_Backhousia_leptopetala	0.237177
Myrtaceae_Choricarpia_subargentea	0.119317
Myrtaceae_Backhousia_hughesii	0.128756
Myrtaceae_Backhousia_gundarara	0.128756
Myrtaceae_Backhousia_enata	0.176822
Myrtaceae_Backhousia_myrtifolia	0.176822
Myrtaceae_Backhousia_citriodora	0.106881
Myrtaceae_Backhousia_oligantha	0.224069
Myrtaceae_Backhousia_angustifolia	0.224069
Myrtaceae_Backhousia_bancroftii	0.151618
Myrtaceae_Backhousia_kingii	0.190012
Myrtaceae_Backhousia_sciadophora	0.190012
Myrtaceae_Callistemon_lanceolatus	0.029083
Myrtaceae_Lophostemon_confertus	0.0436007
Myrtaceae_Lophostemon_suaveolens	0.0436007
Myrtaceae_Welchiodendron_longivalve	0.0230069
Myrtaceae_Whiteodendron_moultonianum	0.0274773
Myrtaceae_Kjellbergiodendron_celebicum	0.0274773
Myrtaceae_Cloezia_artensis	0.0169215
Myrtaceae_Xanthostemon_aurantiacus	0.0278136
Myrtaceae_Xanthostemon_chrysanthus	0.0278136
Myrtaceae_Callistemon_polandii	0.0144072
Crypteroniaceae_Axinandra_coriacea	0.0635883
Crypteroniaceae_Axinandra_zeylanica	0.0635883
Crypteroniaceae_Crypteronia_paniculata	0.0524469
Crypteroniaceae_Crypteronia_borneensis	0.0876118
Crypteroniaceae_Crypteronia_griffithii	0.158215
Crypteroniaceae_Crypteronia_glabriflora	0.158215
Crypteroniaceae_Dactylocladus_stenostachys	0.0221995
Penaeaceae_Olinia_capensis	0.117537
Penaeaceae_Olinia_cymosa	0.212349
Penaeaceae_Olinia_ventosa	0.212349
Penaeaceae_Olinia_radiata	0.0656784
Penaeaceae_Olinia_vanguerioides	0.0696808
Penaeaceae_Olinia_emarginata	0.0696808
Penaeaceae_Rhynchocalyx_lawsonioides	0.0243605
Penaeaceae_Brachysiphon_mundii	0.217743
Penaeaceae_Saltera_sarcocolla	0.320246
Penaeaceae_Sonderothamnus_petraeus	0.446064
Penaeaceae_Sonderothamnus_speciosus	0.446064
Penaeaceae_Penaea_acutifolia	0.514244
Penaeaceae_Penaea_dahlgrenii	0.514244
Penaeaceae_Penaea_mucronata	0.645416
Penaeaceae_Penaea_cneorum	0.645416
Penaeaceae_Stylapterus_ericifolius	0.287836
Penaeaceae_Stylapterus_fruticulosus	0.383372
Penaeaceae_Stylapterus_ericoides	0.434342
Penaeaceae_Brachysiphon_fucatus	0.434342
Penaeaceae_Brachysiphon_microphyllus	0.33601
Penaeaceae_Brachysiphon_acutus	0.170066
Penaeaceae_Stylapterus_micranthus	0.170066
Penaeaceae_Brachysiphon_rupestris	0.0722615
Penaeaceae_Endonema_lateriflora	0.137769
Penaeaceae_Endonema_retzioides	0.137769
Penaeaceae_Glischrocolla_formosa	0.0749176
Alzateaceae_Alzatea_verticillata	0.0160943
Melastomataceae_Memecylon_sp	0.0905048
Melastomataceae_Memecylon_plebejum	0.136955
Melastomataceae_Memecylon_lilacinum	0.182204
Melastomataceae_Memecylon_scutellatum	0.182204
Melastomataceae_Memecylon_pauciflorum	0.160336
Melastomataceae_Memecylon_durum	0.277653
Melastomataceae_Memecylon_edule	0.277653
Melastomataceae_Memecylon_cantleyi	0.18603
Melastomataceae_Memecylon_caeruleum	0.133936
Melastomataceae_Memecylon_rostratum	0.229867
Melastomataceae_Memecylon_rivulare	0.229867
Melastomataceae_Memecylon_elaeagni	0.121293
Melastomataceae_Memecylon_germainii	0.15836
Melastomataceae_Memecylon_klaineanum	0.267693
Melastomataceae_Memecylon_dasyanthum	0.267693
Melastomataceae_Memecylon_hyleastrum	0.511011
Melastomataceae_Memecylon_bakossiense	0.552123
Melastomataceae_Memecylon_calophyllum	0.954594
Melastomataceae_Memecylon_laurentii	0.954594
Melastomataceae_Memecylon_virescens	1.22583
Melastomataceae_Memecylon_candidum	1.22583
Melastomataceae_Memecylon_zenkeri	0.541072
Melastomataceae_Memecylon_kupeanum	0.541072
Melastomataceae_Memecylon_arcuatomarginatum	0.687531
Melastomataceae_Memecylon_simulans	0.687531
Melastomataceae_Memecylon_englerianum	0.274732
Melastomataceae_Memecylon_oubanguianum	0.264863
Melastomataceae_Memecylon_macrodendron	0.264863
Melastomataceae_Memecylon_flavovirens	0.185257
Melastomataceae_Memecylon_batekeanum	0.199687
Melastomataceae_Memecylon_amshoffae	0.199687
Melastomataceae_Memecylon_bakerianum	0.156907
Melastomataceae_Memecylon_longicuspe	0.156907
Melastomataceae_Memecylon_louvelianum	0.138373
Melastomataceae_Memecylon_ulopterum	0.222401
Melastomataceae_Memecylon_ovatifolium	0.855219
Melastomataceae_Memecylon_laxiflorum	0.855219
Melastomataceae_Memecylon_sphaerocarpum	0.436315
Melastomataceae_Memecylon_strumosum	0.162643
Melastomataceae_Memecylon_longipetalum	0.314977
Melastomataceae_Memecylon_albescens	0.314977
Melastomataceae_Memecylon_sejunctum	0.397559
Melastomataceae_Memecylon_infuscatum	0.397559
Melastomataceae_Memecylon_perditum	0.151102
Melastomataceae_Memecylon_capuronii	0.17377
Melastomataceae_Memecylon_peracuminatum	0.193797
Melastomataceae_Memecylon_pterocladum	0.345357
Melastomataceae_Memecylon_eduliforme	0.345357
Melastomataceae_Memecylon_clavistaminum	0.270672
Melastomataceae_Memecylon_corymbiforme	0.226417
Melastomataceae_Memecylon_mocquerysii	0.363599
Melastomataceae_Memecylon_interjectum	0.363599
Melastomataceae_Memecylon_mayottense	0.17333
Melastomataceae_Memecylon_boinense	0.17333
Melastomataceae_Memecylon_impressivenum	0.150626
Melastomataceae_Memecylon_thouarsianum	0.105995
Melastomataceae_Memecylon_bachmannii	0.226938
Melastomataceae_Memecylon_natalense	0.226938
Melastomataceae_Memecylon_torrei	0.220249
Melastomataceae_Memecylon_buxifolium	0.220249
Melastomataceae_Lijndenia_fragrans	0.206331
Melastomataceae_Memecylon_verruculosum	0.206331
Melastomataceae_Memecylon_erythranthum	0.236257
Melastomataceae_Lijndenia_semseii	0.236257
Melastomataceae_Memecylon_deminutum	0.260717
Melastomataceae_Memecylon_buxoides	0.744654
Melastomataceae_Lijndenia_greenwayi	0.744654
Melastomataceae_Memecylon_teitense	0.457759
Melastomataceae_Memecylon_cogniauxii	0.0940744
Melastomataceae_Memecylon_royenii	0.111813
Melastomataceae_Memecylon_fuscescens	0.111813
Melastomataceae_Memecylon_rotundatum	0.193624
Melastomataceae_Memecylon_parvifolium	0.193624
Melastomataceae_Memecylon_ovatum	0.139587
Melastomataceae_Memecylon_umbellatum	0.139587
Melastomataceae_Memecylon_malabaricum	0.0612501
Melastomataceae_Memecylon_magnifoliatum	0.0477483
Melastomataceae_Memecylon_lateriflorum	0.0671791
Melastomataceae_Memecylon_occultum	0.0671791
Melastomataceae_Votomita_guianensis	0.0439726
Melastomataceae_Spathandra_blakeoides	0.0439726
Melastomataceae_Warneckea_sansibarica	0.0894866
Melastomataceae_Warneckea_melindensis	0.0894866
Melastomataceae_Warneckea_masoalae	0.135236
Melastomataceae_Warneckea_hedbergiorum	0.27671
Melastomataceae_Warneckea_amaniensis	0.27671
Melastomataceae_Warneckea_sousae	0.341986
Melastomataceae_Warneckea_mouririifolia	0.341986
Melastomataceae_Warneckea_parvifolia	0.465872
Melastomataceae_Warneckea_sp	0.465872
Melastomataceae_Warneckea_mangrovensis	0.147522
Melastomataceae_Warneckea_fascicularis	0.147522
Melastomataceae_Warneckea_fosteri	0.149455
Melastomataceae_Warneckea_membranifolia	0.214507
Melastomataceae_Warneckea_yangambensis	0.214507
Melastomataceae_Warneckea_wildeana	0.150242
Melastomataceae_Warneckea_sapinii	0.235881
Melastomataceae_Warneckea_austro-occidentalis	0.400673
Melastomataceae_Warneckea_pulcherrima	0.400673
Melastomataceae_Lijndenia_laurina	0.0554636
Melastomataceae_Lijndenia_danguyana	0.0845888
Melastomataceae_Lijndenia_roborea	0.0845888
Melastomataceae_Lijndenia_barteri	0.0277453
Melastomataceae_Mouriri_myrtilloides	0.0471103
Melastomataceae_Mouriri_cyphocarpa	0.0768761
Melastomataceae_Memecylon_ligustrifolium	0.152997
Melastomataceae_Memecylon_nigrescens	0.152997
Melastomataceae_Mouriri_guianensis	0.0708529
Melastomataceae_Mouriri_helleri	0.0708529
Melastomataceae_Mouriri_sagotiana	0.0541203
Melastomataceae_Mouriri_dumetosa	0.0818157
Melastomataceae_Mouriri_crassifolia	0.0818157
Melastomataceae_Cambessedesia_hilariana	0.0469338
Melastomataceae_Cambessedesia_gracilis	0.0802329
Melastomataceae_Cambessedesia_tenuis	0.12669
Melastomataceae_Cambessedesia_hermogenesii	0.182024
Melastomataceae_Cambessedesia_rupestris	0.259448
Melastomataceae_Cambessedesia_purpurata	0.259448
Melastomataceae_Cambessedesia_corymbosa	0.0398082
Melastomataceae_Comolia_microphylla	0.0482035
Melastomataceae_Aciotis_rubricaulis	0.0763015
Melastomataceae_Nepsera_aquatica	0.0763015
Melastomataceae_Siphanthera_paludosa	0.0615186
Melastomataceae_Macairea_radula	0.0615186
Melastomataceae_Heterotis_rotundifolia	0.0639223
Melastomataceae_Osbeckia_chinensis	0.128493
Melastomataceae_Melastoma_dodecandrum	0.22567
Melastomataceae_Melastoma_malabathricum	0.872898
Melastomataceae_Melastoma_intermedium	0.872898
Melastomataceae_Melastoma_sanguineum	0.444189
Melastomataceae_Dichaetanthera_asperrima	0.0746842
Melastomataceae_Melastoma_septemnervium	0.176144
Melastomataceae_Melastoma_candidum	0.176144
Melastomataceae_Melastoma_beccarianum	0.123793
Melastomataceae_Dissotis_fruticosa	0.0869972
Melastomataceae_Osbeckia_stellata	0.0967781
Melastomataceae_Dissotis_rotundifolia	0.0967781
Melastomataceae_Tristemma_littorale	0.0579293
Melastomataceae_Desmoscelis_villosa	0.0591578
Melastomataceae_Tibouchina_urvilleana	0.0866141
Melastomataceae_Tibouchina_aspera	0.145717
Melastomataceae_Tibouchina_fissinervia	0.390123
Melastomataceae_Tibouchina_granulosa	0.390123
Melastomataceae_Tibouchina_semidecandra	0.24495
Melastomataceae_Monochaetum_calcaratum	0.0780963
Melastomataceae_Castratella_piloselloides	0.0780963
Melastomataceae_Centradenia_inaequilateralis	0.0905172
Melastomataceae_Schwackaea_cupheoides	0.0905172
Melastomataceae_Tibouchina_longifolia	0.0867446
Melastomataceae_Heterocentron_elegans	0.157808
Melastomataceae_Heterocentron_subtriplinervium	0.157808
Melastomataceae_Tibouchina_grossa	0.100544
Melastomataceae_Tibouchma_sp	0.100544
Melastomataceae_Lavoisiera_pulchella	0.0635284
Melastomataceae_Rhynchanthera_grandiflora	0.101921
Melastomataceae_Microlicia_fasciculata	0.203116
Melastomataceae_Lavoisiera_cordata	0.203116
Melastomataceae_Chaetostoma_cupressinum	0.2571
Melastomataceae_Trembleya_laniflora	0.736679
Melastomataceae_Trembleya_pentagona	0.736679
Melastomataceae_Trembleya_parviflora	0.412158
Melastomataceae_Stenodon_suberosus	0.156157
Melastomataceae_Microlicia_minima	0.15256
Melastomataceae_Microlicia_oligantha	0.783623
Melastomataceae_Microlicia_amblysepala	0.783623
Melastomataceae_Microlicia_tomentella	0.718981
Melastomataceae_Microlicia_juniperina	0.718981
Melastomataceae_Microlicia_sp	0.38959
Melastomataceae_Lavoisiera_crassifolia	0.634349
Melastomataceae_Lavoisiera_confertiflora	3.3598
Melastomataceae_Lavoisiera_alba	3.77572
Melastomataceae_Lavoisiera_macrocarpa	3.77572
Melastomataceae_Lavoisiera_caryophyllea	2.84898
Melastomataceae_Lavoisiera_imbricata	2.25766
Melastomataceae_Lavoisiera_mucorifera	1.62815
Melastomataceae_Lavoisiera_subulata	1.06234
Melastomataceae_Rhexia_salicifolia	0.18186
Melastomataceae_Rhexia_aristosa	0.18186
Melastomataceae_Rhexia_virginica	0.177189
Melastomataceae_Rhexia_nashii	0.177189
Melastomataceae_Rhexia_lutea	0.141249
Melastomataceae_Rhexia_parviflora	0.189331
Melastomataceae_Rhexia_mariana	0.374352
Melastomataceae_Rhexia_cubensis	0.374352
Melastomataceae_Rhexia_alifanus	0.129639
Melastomataceae_Rhexia_nuttallii	0.255441
Melastomataceae_Rhexia_petiolata	0.255441
Melastomataceae_Pterolepis_glomerata	0.0411136
Melastomataceae_Driessenia_glanduligera	0.0463176
Melastomataceae_Scorpiothyrsus_sp	0.0784415
Melastomataceae_Sonerila_470	0.0866111
Melastomataceae_Phyllagathis_sp	0.121549
Melastomataceae_Medinilla_sp	0.121549
Melastomataceae_Barthea_bartheis	0.0982753
Melastomataceae_Medinilla_rubrifrons	0.109448
Melastomataceae_Blastus_cochinchinensis	0.354673
Melastomataceae_Phainantha_shuariorum	0.354673
Melastomataceae_Phainantha_laxiflora	0.179033
Melastomataceae_Medinilla_humbertiana	0.116185
Melastomataceae_Allomorphia_sp	0.116185
Melastomataceae_Sporoxeia_sp	0.0904957
Melastomataceae_Pachycentria_formosana	0.0904957
Melastomataceae_Amphiblemma_cymosum	0.0896042
Melastomataceae_Calvoa_grandifolia	0.102839
Melastomataceae_Gravesia_viscosa	0.130406
Melastomataceae_Calvoa_orientalis	0.130406
Melastomataceae_Cyphotheca_montana	0.0532561
Melastomataceae_Wurdastom_cuatrecasasii	0.0639237
Melastomataceae_Alloneuron_ulei	0.0946027
Melastomataceae_Allomaieta_hirsuta	0.147551
Melastomataceae_Allomaieta_grandiflora	0.320319
Melastomataceae_Allomaieta_zenufanasana	0.320319
Melastomataceae_Allomaieta_pancurana	0.828405
Melastomataceae_Allomaieta_villosa	0.828405
Melastomataceae_Allomaieta_ebejicosana	0.420987
Melastomataceae_Diplarpea_paleacea	0.079487
Melastomataceae_Triolena_amazonica	0.079487
Melastomataceae_Macrocentrum_repens	0.0685093
Melastomataceae_Triolena_obliqua	0.0685093
Melastomataceae_Diplectria_divaricata	0.0425193
Melastomataceae_Blakea_gracilis	0.0703095
Melastomataceae_Blakea_schlimii	0.197931
Melastomataceae_Blakea_trinervia	0.197931
Melastomataceae_Blakea_scarlatina	0.107696
Melastomataceae_Henriettea_fascicularis	0.0630502
Melastomataceae_Calycogonium_squamulosum	0.0630502
Melastomataceae_Bellucia_pentamera	0.0773126
Melastomataceae_Bellucia_grossularioides	0.335714
Melastomataceae_Bellucia_aequiloba	0.335714
Melastomataceae_Henriettea_martiusii	0.262437
Melastomataceae_Henriettea_patrisiana	0.262437
Melastomataceae_Loreya_arborescens	0.121348
Melastomataceae_Monolena_primuliflora	0.0547458
Melastomataceae_Bertolonia_maculata	0.0989799
Melastomataceae_Bertolonia_marmorata	0.0989799
Melastomataceae_Astronia_macrophylla	0.0702927
Melastomataceae_Astronia_smilacifolia	0.0702927
Melastomataceae_Graffenrieda_moritziana	0.0761587
Melastomataceae_Graffenrieda_latifolia	0.0761587
Melastomataceae_Adelobotrys_boissieriana	0.240384
Melastomataceae_Adelobotrys_macrantha	0.240384
Melastomataceae_Adelobotrys_adscendens	0.120863
Melastomataceae_Graffenrieda_rotundifolia	0.156319
Melastomataceae_Meriania_nobilis	0.156319
Melastomataceae_Salpinga_secunda	0.09379
Melastomataceae_Salpinga_maranonensis	0.09379
Melastomataceae_Macrocentrum_cristatum	0.0618728
Melastomataceae_Meriania_phlomoides	0.0765239
Melastomataceae_Meriania_macrophylla	0.0765239
Melastomataceae_Leandra_mexicana	0.0961883
Melastomataceae_Leandra_dichotoma	0.103842
Melastomataceae_Miconia_racemosa	0.120664
Melastomataceae_Clidemia_rubra	0.207236
Melastomataceae_Miconia_trinervia	0.244543
Melastomataceae_Miconia_nervosa	0.316967
Melastomataceae_Miconia_calycina	0.316967
Melastomataceae_Tococa_guianensis	0.166379
Melastomataceae_Triolena_hirsuta	0.325484
Melastomataceae_Miconia_prasina	0.637746
Melastomataceae_Miconia_dorsiloba	0.637746
Melastomataceae_Miconia_argentea	0.22705
Melastomataceae_Miconia_impetiolaris	0.22705
Melastomataceae_Clidemia_septuplinervia	0.203785
Melastomataceae_Miconia_donaeana	0.203785
Melastomataceae_Miconia_elata	0.278174
Melastomataceae_Miconia_pyramidalis	0.278174
Melastomataceae_Clidemia_octona	0.342393
Melastomataceae_Clidemia_dentata	0.342393
Melastomataceae_Miconia_lacera	0.223816
Melastomataceae_Clidemia_petiolaris	0.12782
Melastomataceae_Conostegia_xalapensis	0.27435
Melastomataceae_Conostegia_subcrustulata	0.27435
Melastomataceae_Conostegia_bracteata	0.390255
Melastomataceae_Conostegia_icosandra	0.390255
Melastomataceae_Ossaea_micrantha	0.259813
Melastomataceae_Clidemia_setosa	0.259813
Melastomataceae_Conostegia_cinnamomea	0.342116
Melastomataceae_Miconia_punctata	0.342116
Melastomataceae_Miconia_mirabilis	0.0875233
Melastomataceae_Miconia_dodecandra	0.0761171
Melastomataceae_Tococa_rotundifolia	0.0954693
Melastomataceae_Miconia_hondurensis	0.772526
Melastomataceae_Miconia_laevigata	1.51826
Melastomataceae_Miconia_affinis	1.51826
Melastomataceae_Tetrazygia_urbanii	0.391813
Melastomataceae_Miconia_tetrandra	0.237469
Melastomataceae_Maieta_guianensis	0.133084
Melastomataceae_Physeterostemon_thomasii	0.103045
Melastomataceae_Physeterostemon_fiaschii	0.177652
Melastomataceae_Physeterostemon_jardimii	0.177652
Melastomataceae_Eriocnema_fulva	0.0703988
Melastomataceae_Bertolonia_mosenii	0.0331508
Melastomataceae_Arthrostemma_ciliatum	0.0231008
Melastomataceae_Pternandra_cogniauxii	0.032414
Melastomataceae_Pternandra_echinata	0.0601318
Melastomataceae_Pternandra_hirtella	0.11999
Melastomataceae_Pternandra_caerulescens	0.11999
Geraniaceae_Hypseocharis_pimpinellifolia	0.0210898
Geraniaceae_Hypseocharis_bilobata	0.0210898
Geraniaceae_Monsonia_deserticola	0.0152105
Geraniaceae_Monsonia_glauca	0.0300834
Geraniaceae_Monsonia_parvifolia	0.0514222
Geraniaceae_Monsonia_umbellata	0.0907967
Geraniaceae_Monsonia_luederitziana	0.0907967
Geraniaceae_Monsonia_ignorata	0.039355
Geraniaceae_Monsonia_heliotropoides	0.0681315
Geraniaceae_Monsonia_nivea	0.0681315
Geraniaceae_Monsonia_senegalensis	0.0543691
Geraniaceae_Monsonia_emarginata	0.195695
Geraniaceae_Monsonia_natalensis	0.295978
Geraniaceae_Monsonia_grandifolia	0.295978
Geraniaceae_Monsonia_attenuata	0.161332
Geraniaceae_Monsonia_angustifolia	0.236058
Geraniaceae_Monsonia_brevirostrata	0.236058
Geraniaceae_Monsonia_marlothii	0.144949
Geraniaceae_Monsonia_salmoniflora	0.253127
Geraniaceae_Monsonia_patersonii	0.253127
Geraniaceae_Sarcocaulon_mossamedense	0.194119
Geraniaceae_Monsonia_flavescens	0.397186
Geraniaceae_Monsonia_inermis	0.47208
Geraniaceae_Monsonia_multifida	0.47208
Geraniaceae_Monsonia_ciliata	0.332337
Geraniaceae_Monsonia_crassicaulis	0.252292
Geraniaceae_Sarcocaulon_vanderietiae	0.110916
Geraniaceae_Monsonia_speciosa	0.0399265
Geraniaceae_Geranium_biuncinatum	0.136796
Geraniaceae_Geranium_mascatense	0.136796
Geraniaceae_Geranium_ocellatum	0.0693314
Geraniaceae_Geranium_cataractarum	0.0953849
Geraniaceae_Geranium_yeoi	0.26895
Geraniaceae_Geranium_robertianum	0.26895
Geraniaceae_Geranium_palmatum	0.273302
Geraniaceae_Geranium_maderense	0.273302
Geraniaceae_Geranium_purpureum	0.0649031
Geraniaceae_Geranium_lucidum	0.0686415
Geraniaceae_Geranium_dalmaticum	0.124472
Geraniaceae_Geranium_macrorrhizum	0.124472
Geraniaceae_Geranium_versicolor	0.0370489
Geraniaceae_Geranium_austroapenninum	0.0992416
Geraniaceae_Geranium_argenteum	0.156116
Geraniaceae_Geranium_nanum	0.156116
Geraniaceae_Geranium_costaricense	0.0794939
Geraniaceae_Geranium_albanum	0.0907993
Geraniaceae_Geranium_columbinum	0.0976974
Geraniaceae_Geranium_molle	0.200833
Geraniaceae_Geranium_dissectum	0.200833
Geraniaceae_Geranium_nepalense	0.182513
Geraniaceae_Geranium_homeanum	0.182513
Geraniaceae_Geranium_sylvaticum	0.173799
Geraniaceae_Geranium_pratense	0.173799
Geraniaceae_Geranium_melanandrum	0.165591
Geraniaceae_Geranium_carolinianum	0.227503
Geraniaceae_Geranium_subulatostipulatum	0.370521
Geraniaceae_Geranium_vulcanicola	0.370521
Geraniaceae_Geranium_kauaiense	0.656705
Geraniaceae_Geranium_cuneatum	1.10517
Geraniaceae_Geranium_hanaense	2.17077
Geraniaceae_Geranium_multiflorum	2.17077
Geraniaceae_Geranium_arboreum	0.363985
Geraniaceae_Geranium_richardsonii	0.21122
Geraniaceae_Geranium_brycei	0.0854506
Geraniaceae_Geranium_sibiricum	0.0879013
Geraniaceae_Geranium_tuberosum	0.0879013
Geraniaceae_Geranium_phaeum	0.0765049
Geraniaceae_Geranium_divaricatum	0.0765049
Geraniaceae_Geranium_sanguineum	0.0920044
Geraniaceae_Geranium_brasiliense	0.114627
Geraniaceae_Geranium_aculeolatum	0.114627
Geraniaceae_Geranium_wilfordii	0.119285
Geraniaceae_Geranium_pyrenaicum	0.204245
Geraniaceae_Geranium_pusillum	0.352444
Geraniaceae_Geranium_rotundifolium	0.352444
Geraniaceae_Geranium_cinereum	0.0448127
Geraniaceae_California_macrophylla	0.0255264
Geraniaceae_Erodium_cygnorum	0.0383401
Geraniaceae_Erodium_brachycarpum	0.096476
Geraniaceae_Erodium_botrys	0.096476
Geraniaceae_Erodium_rodiei	0.477875
Geraniaceae_Erodium_foetidum	0.477875
Geraniaceae_Erodium_celtibericum	1.0391
Geraniaceae_Erodium_glandulosum	1.81945
Geraniaceae_Erodium_cheilanthifolium	1.81945
Geraniaceae_Erodium_rupestre	0.56613
Geraniaceae_Erodium_paularense	0.172116
Geraniaceae_Erodium_maritimum	0.213687
Geraniaceae_Erodium_corsicum	0.213687
Geraniaceae_Erodium_trifolium	0.345327
Geraniaceae_Erodium_asplenioides	0.345327
Geraniaceae_Erodium_alnifolium	0.218041
Geraniaceae_Erodium_sanguis-christi	0.174637
Geraniaceae_Erodium_aureum	0.220977
Geraniaceae_Erodium_chium	0.340177
Geraniaceae_Erodium_neuradifolium	0.666077
Geraniaceae_Erodium_atlanticum	1.30087
Geraniaceae_Erodium_laciniatum	1.30087
Geraniaceae_Erodium_malacoides	0.28172
Geraniaceae_Erodium_reichardii	0.143993
Geraniaceae_Erodium_boissieri	0.143993
Geraniaceae_Erodium_daucoides	0.169876
Geraniaceae_Erodium_astragaloides	0.391541
Geraniaceae_Erodium_manescavi	0.391541
Geraniaceae_Erodium_carvifolium	0.271132
Geraniaceae_Erodium_aguilellae	0.204245
Geraniaceae_Erodium_cazorlanum	0.204245
Geraniaceae_Erodium_rupicola	0.165813
Geraniaceae_Erodium_acaule	0.216227
Geraniaceae_Erodium_recoderi	0.2636
Geraniaceae_Erodium_moschatum	1.71577
Geraniaceae_Erodium_touchyanum	1.71577
Geraniaceae_Erodium_moureti	0.887343
Geraniaceae_Erodium_sebaceum	0.457619
Geraniaceae_Erodium_cicutarium	0.228589
Geraniaceae_Erodium_lebelii	0.228589
Geraniaceae_Erodium_crinitum	0.11579
Geraniaceae_Erodium_antariense	0.11579
Geraniaceae_Erodium_stephanianum	0.0415638
Geraniaceae_Erodium_hoefftianum	0.0699455
Geraniaceae_Erodium_hendrikii	0.359908
Geraniaceae_Erodium_trichomanefolium	0.359908
Geraniaceae_Erodium_alpinum	0.50601
Geraniaceae_Erodium_beketowii	0.50601
Geraniaceae_Erodium_chrysanthum	0.447224
Geraniaceae_Erodium_guicciardii	0.500551
Geraniaceae_Erodium_absinthoides	0.500551
Geraniaceae_Erodium_gaillardotii	0.338643
Geraniaceae_Erodium_ciconium	0.178548
Geraniaceae_Erodium_pelargoniflorum	0.136009
Geraniaceae_Erodium_gruinum	0.10009
Geraniaceae_Erodium_jahandiezianum	0.0656133
Geraniaceae_Erodium_arborescens	0.116224
Geraniaceae_Erodium_crassifolium	0.116224
Geraniaceae_Erodium_guttatum	0.105236
Geraniaceae_Erodium_texanum	0.105236
Geraniaceae_Erodium_oxyrhinchum	0.0614343
Geraniaceae_Erodium_glaucophyllum	0.0467749
Geraniaceae_Pelargonium_transvaalense	0.0689014
Geraniaceae_Pelargonium_ranunculophyllum	0.21083
Geraniaceae_Pelargonium_zonale	0.503392
Geraniaceae_Pelargonium_alchemilloides	0.503392
Geraniaceae_Pelargonium_frutetorum	0.598662
Geraniaceae_Pelargonium_acraeum	0.598662
Geraniaceae_Pelargonium_tongaense	0.341499
Geraniaceae_Pelargonium_quinquelobatum	0.258759
Geraniaceae_Pelargonium_peltatum	0.15478
Geraniaceae_Pelargonium_otaviense	0.19874
Geraniaceae_Pelargonium_spinosum	0.19874
Geraniaceae_Pelargonium_karooicum	0.221415
Geraniaceae_Pelargonium_quercetorum	0.221415
Geraniaceae_Pelargonium_endlicherianum	0.0881197
Geraniaceae_Pelargonium_caylae	0.0480572
Geraniaceae_Pelargonium_mutans	0.0904368
Geraniaceae_Pelargonium_redactum	0.145141
Geraniaceae_Pelargonium_tenuicaule	0.145141
Geraniaceae_Pelargonium_mollicomum	0.105587
Geraniaceae_Pelargonium_myrrhifolium	0.391952
Geraniaceae_Pelargonium_suburbanum	0.391952
Geraniaceae_Pelargonium_candicans	0.205364
Geraniaceae_Pelargonium_tetragonum	0.0861938
Geraniaceae_Pelargonium_antidysentericum	0.150637
Geraniaceae_Pelargonium_praemorsum	0.150637
Geraniaceae_Pelargonium_trifidum	0.154208
Geraniaceae_Pelargonium_dolomiticum	0.154208
Geraniaceae_Pelargonium_nanum	0.0702721
Geraniaceae_Pelargonium_ovale	0.0923785
Geraniaceae_Pelargonium_vitifolium	0.208057
Geraniaceae_Pelargonium_echinatum	0.208057
Geraniaceae_Pelargonium_tomentosum	0.14426
Geraniaceae_Pelargonium_incarnatum	0.229025
Geraniaceae_Pelargonium_cucullatum	0.229025
Geraniaceae_Pelargonium_hispidum	0.270874
Geraniaceae_Pelargonium_ternatum	0.270874
Geraniaceae_Pelargonium_citronellum	0.570949
Geraniaceae_Pelargonium_hermanniifolium	0.570949
Geraniaceae_Pelargonium_lanceolatum	0.456888
Geraniaceae_Pelargonium_laevigatum	0.456888
Geraniaceae_Pelargonium_denticulatum	0.280595
Geraniaceae_Pelargonium_coronopifolium	0.280595
Geraniaceae_Pelargonium_althaeoides	0.221225
Geraniaceae_Pelargonium_grandiflorum	0.177351
Geraniaceae_Pelargonium_alpinum	0.177351
Geraniaceae_Pelargonium_capitatum	0.136377
Geraniaceae_Pelargonium_radens	0.221771
Geraniaceae_Pelargonium_quercifolium	0.221771
Geraniaceae_Pelargonium_xerophyton	0.214592
Geraniaceae_Pelargonium_desertorum	0.214592
Geraniaceae_Pelargonium_alternans	0.165058
Geraniaceae_Pelargonium_cortusifolium	0.255469
Geraniaceae_Pelargonium_graveolens	0.43419
Geraniaceae_Pelargonium_sibthorpiifolium	0.805023
Geraniaceae_Pelargonium_crassicaule	0.805023
Geraniaceae_Pelargonium_paniculatum	0.198266
Geraniaceae_Pelargonium_klinghardtense	0.877339
Geraniaceae_Pelargonium_crithmifolium	0.877339
Geraniaceae_Pelargonium_carnosum	0.528172
Geraniaceae_Pelargonium_carneum	0.334405
Geraniaceae_Pelargonium_multiradiatum	0.399359
Geraniaceae_Pelargonium_lobatum	0.399359
Geraniaceae_Pelargonium_triste	0.621218
Geraniaceae_Pelargonium_anethifolium	0.621218
Geraniaceae_Pelargonium_gibbosum	0.317499
Geraniaceae_Pelargonium_caffrum	0.240055
Geraniaceae_Pelargonium_luridum	0.240055
Geraniaceae_Pelargonium_bowkeri	0.196182
Geraniaceae_Pelargonium_schizopetalum	0.152709
Geraniaceae_Pelargonium_moniliforme	0.214924
Geraniaceae_Pelargonium_vinaceum	0.214924
Geraniaceae_Pelargonium_hystrix	0.261154
Geraniaceae_Pelargonium_stipulaceum	0.358579
Geraniaceae_Pelargonium_appendiculatum	0.358579
Geraniaceae_Pelargonium_nervifolium	0.298753
Geraniaceae_Pelargonium_grenvilleae	0.298753
Geraniaceae_Pelargonium_fumariifolium	0.336611
Geraniaceae_Pelargonium_confertum	0.336611
Geraniaceae_Pelargonium_parvipetalum	0.303169
Geraniaceae_Pelargonium_caroli-henrici	0.303169
Geraniaceae_Pelargonium_fulgidum	0.386076
Geraniaceae_Pelargonium_sericifolium	0.693476
Geraniaceae_Pelargonium_crassipes	0.693476
Geraniaceae_Pelargonium_incrassatum	0.208868
Geraniaceae_Pelargonium_pinnatum	0.265383
Geraniaceae_Pelargonium_leipoldtii	0.546456
Geraniaceae_Pelargonium_fergusoniae	0.546456
Geraniaceae_Pelargonium_luteolum	0.434742
Geraniaceae_Pelargonium_longiflorum	0.495019
Geraniaceae_Pelargonium_auritum	0.495019
Geraniaceae_Pelargonium_proliferum	0.502952
Geraniaceae_Pelargonium_fasciculaceum	0.502952
Geraniaceae_Pelargonium_ternifolium	0.506615
Geraniaceae_Pelargonium_leptum	0.506615
Geraniaceae_Pelargonium_caledonicum	0.400926
Geraniaceae_Pelargonium_oblongatum	0.426423
Geraniaceae_Pelargonium_triandrum	0.695399
Geraniaceae_Pelargonium_punctatum	0.695399
Geraniaceae_Pelargonium_undulatum	0.432799
Geraniaceae_Pelargonium_violiflorum	0.432799
Geraniaceae_Pelargonium_quarciticola	0.264608
Geraniaceae_Pelargonium_radiatum	0.286935
Geraniaceae_Pelargonium_asarifolium	0.305067
Geraniaceae_Pelargonium_triphyllum	0.662108
Geraniaceae_Pelargonium_petroselinifolium	0.662108
Geraniaceae_Pelargonium_aciculatum	0.548903
Geraniaceae_Pelargonium_ellaphieae	0.548903
Geraniaceae_Pelargonium_connivens	0.687458
Geraniaceae_Pelargonium_reflexipetalum	0.687458
Geraniaceae_Pelargonium_glabriphyllum	0.640606
Geraniaceae_Pelargonium_sp	0.640606
Geraniaceae_Pelargonium_rapaceum	0.549937
Geraniaceae_Pelargonium_aristatum	0.412167
Geraniaceae_Pelargonium_luteum	0.675818
Geraniaceae_Pelargonium_aestivale	0.675818
Geraniaceae_Pelargonium_fissifolium	0.502727
Geraniaceae_Pelargonium_columbinum	0.250469
Geraniaceae_Pelargonium_iocastum	0.387455
Geraniaceae_Pelargonium_buysii	0.387455
Geraniaceae_Pelargonium_hypoleucum	0.322305
Geraniaceae_Pelargonium_anceps	0.547029
Geraniaceae_Pelargonium_filicaule	0.547029
Geraniaceae_Pelargonium_grossularioides	0.207873
Geraniaceae_Pelargonium_odoratissimum	0.349647
Geraniaceae_Pelargonium_ionidiflorum	0.604949
Geraniaceae_Pelargonium_exstipulatum	0.604949
Geraniaceae_Pelargonium_reniforme	1.04568
Geraniaceae_Pelargonium_abrotanifolium	1.04568
Geraniaceae_Pelargonium_dichondrifolium	0.4489
Geraniaceae_Pelargonium_album	0.265207
Geraniaceae_Pelargonium_cotyledonis	0.182675
Geraniaceae_Pelargonium_australe	0.490621
Geraniaceae_Pelargonium_erodioides	0.490621
Geraniaceae_Pelargonium_littorale	0.557745
Geraniaceae_Pelargonium_drummondii	0.557745
Geraniaceae_Pelargonium_inodorum	0.224203
Geraniaceae_Pelargonium_glechomoides	0.077354
Geraniaceae_Pelargonium_minimum	0.0947338
Geraniaceae_Pelargonium_pseudofumarioides	0.0947338
Francoaceae_Viviania_ovata	0.0401791
Francoaceae_Viviania_marifolia	0.0797916
Francoaceae_Viviania_crenata	0.0797916
Francoaceae_Caesarea_albiflora	0.0363236
Francoaceae_Cissarobryon_elegans	0.0363236
Francoaceae_Wendtia_gracilis	0.0486166
Francoaceae_Balbisia_calycina	0.0486166
Francoaceae_Balbisia_peduncularis	0.0779066
Francoaceae_Balbisia_verticillata	0.141803
Francoaceae_Balbisia_microphylla	0.253074
Francoaceae_Balbisia_meyeniana	0.253074
Francoaceae_Balbisia_miniata	0.0439888
Francoaceae_Rhynchotheca_spinosa	0.0174388
Francoaceae_Greyia_flanaganii	0.0708988
Francoaceae_Greyia_sutherlandii	0.0708988
Francoaceae_Greyia_radlkoferi	0.0358635
Francoaceae_Tetilla_hydrocotylifolia	0.0258993
Francoaceae_Francoa_appendiculata	0.0508949
Francoaceae_Francoa_sonchifolia	0.0508949
Francoaceae_Bersama_abyssinica	0.0585605
Francoaceae_Bersama_swinnyi	0.0585605
Francoaceae_Bersama_lucens	0.0348387
Francoaceae_Melianthus_dregeanus	0.112515
Francoaceae_Melianthus_comosus	0.112515
Francoaceae_Melianthus_pectinatus	0.190526
Francoaceae_Melianthus_elongatus	0.190526
Francoaceae_Melianthus_major	0.102477
Francoaceae_Melianthus_villosus	0.0345729
Tapisciaceae_Huertea_glandulosa	0.0194245
Tapisciaceae_Tapiscia_sinensis	0.0194245
Dipentodontaceae_Dipentodon_sinicus	0.0192643
Dipentodontaceae_Perrottetia_racemosa	0.0346232
Dipentodontaceae_Perrottetia_arisanensis	0.0346232
Petenaeaceae_Petenaea_cordata	0.0138668
Gerrardinaceae_Gerrardina_foliosa	0.0138668
Limnanthaceae_Floerkea_proserpinacoides	0.0199874
Limnanthaceae_Limnanthes_bakeri	0.0655427
Limnanthaceae_Limnanthes_vinculans	0.123343
Limnanthaceae_Limnanthes_macounii	0.227701
Limnanthaceae_Limnanthes_douglasii	0.436432
Limnanthaceae_Limnanthes_sp	0.436432
Limnanthaceae_Limnanthes_montana	0.106923
Limnanthaceae_Limnanthes_alba	0.106923
Limnanthaceae_Limnanthes_floccosa	0.0614971
Setchellanthaceae_Setchellanthus_caeruleus	0.0121402
Bataceae_Batis_maritima	0.0190306
Salvadoraceae_Azima_tetracantha	0.0251523
Salvadoraceae_Salvadora_australis	0.0362965
Salvadoraceae_Salvadora_angustifolia	0.0558141
Salvadoraceae_Salvadora_persica	0.0558141
Koeberliniaceae_Koeberlinia_spinosa	0.0138271
Pentadiplandraceae_Pentadiplandra_brazzeana	0.0148998
Brassicaceae_Moriera_spinosa	0.0335878
Brassicaceae_Aethionema_saxatile	0.0510905
Brassicaceae_Aethionema_virgatum	0.0752204
Brassicaceae_Aethionema_grandiflorum	0.114966
Brassicaceae_Aethionema_erinaceum	0.114966
Brassicaceae_Malcolmia_orsiniana	0.0525208
Brassicaceae_Erysimum_cheiri	0.0862643
Brassicaceae_Erysimum_cheiranthoides	0.26768
Brassicaceae_Erysimum_repandum	0.26768
Brassicaceae_Syrenia_cana	0.199539
Brassicaceae_Erysimum_siliculosum	0.289604
Brassicaceae_Erysimum_perofskianum	0.376671
Brassicaceae_Erysimum_handel-mazzettii	0.376671
Brassicaceae_Erysimum_sisymbrioides	0.305827
Brassicaceae_Erysimum_capitatum	0.403389
Brassicaceae_Erysimum_cuspidatum	0.403389
Brassicaceae_Chrysochamela_velutina	0.0776267
Brassicaceae_Cusickiella_douglasii	0.0776267
Brassicaceae_Halimolobos_whitedii	0.128833
Brassicaceae_Boechera_repanda	0.145907
Brassicaceae_Boechera_canadensis	0.164999
Brassicaceae_Cusickiella_quadricostata	0.164999
Brassicaceae_Boechera_crandallii	0.937559
Brassicaceae_Boechera_johnstonii	1.48566
Brassicaceae_Boechera_perennans	1.48566
Brassicaceae_Boechera_gunnisoniana	1.44486
Brassicaceae_Boechera_parishii	1.60697
Brassicaceae_Boechera_gracilipes	1.65822
Brassicaceae_Boechera_texana	1.65822
Brassicaceae_Boechera_nevadensis	1.53875
Brassicaceae_Boechera_spatifolia	1.31593
Brassicaceae_Boechera_fernaldiana	0.695613
Brassicaceae_Boechera_fendleri	0.939385
Brassicaceae_Boechera_pendulina	0.939385
Brassicaceae_Boechera_pendulocarpa	0.315927
Brassicaceae_Boechera_evadens	0.483315
Brassicaceae_Boechera_collinsii	0.554474
Brassicaceae_Boechera_rollei	0.914834
Brassicaceae_Boechera_constancei	1.35072
Brassicaceae_Boechera_suffrutescens	1.35072
Brassicaceae_Boechera_lemmonii	1.3713
Brassicaceae_Boechera_tiehmii	1.3713
Brassicaceae_Boechera_paupercula	0.769613
Brassicaceae_Boechera_falcifructa	0.782897
Brassicaceae_Boechera_formosa	1.12391
Brassicaceae_Boechera_pallidifolia	1.12391
Brassicaceae_Boechera_cobrensis	0.916334
Brassicaceae_Boechera_villosa	0.751732
Brassicaceae_Boechera_holboellii	1.05774
Brassicaceae_Boechera_koehleri	2.5186
Brassicaceae_Boechera_breweri	2.5186
Brassicaceae_Boechera_retrofracta	1.55827
Brassicaceae_Boechera_cusickii	1.3292
Brassicaceae_Boechera_divaricarpa	0.780086
Brassicaceae_Boechera_lyallii	0.803212
Brassicaceae_Boechera_williamsii	0.903905
Brassicaceae_Boechera_pygmaea	0.972716
Brassicaceae_Boechera_subpinnatifida	1.28499
Brassicaceae_Boechera_yorkii	1.28499
Brassicaceae_Boechera_dispar	1.39467
Brassicaceae_Boechera_lignifera	1.60335
Brassicaceae_Boechera_serpenticola	1.60335
Brassicaceae_Boechera_puberula	1.11377
Brassicaceae_Boechera_microphylla	0.604793
Brassicaceae_Boechera_schistacea	0.548464
Brassicaceae_Boechera_stricta	0.811158
Brassicaceae_Draba_sauteri	0.811158
Brassicaceae_Boechera_rectissima	0.437315
Brassicaceae_Boechera_arcuata	0.437315
Brassicaceae_Draba_oblongata	0.589379
Brassicaceae_Draba_sibirica	0.589379
Brassicaceae_Boechera_platysperma	0.348595
Brassicaceae_Boechera_howellii	0.336435
Brassicaceae_Boechera_lasiocarpa	0.438121
Brassicaceae_Boechera_davidsonii	0.438121
Brassicaceae_Boechera_shockleyi	0.439469
Brassicaceae_Boechera_oxylobula	0.439469
Brassicaceae_Boechera_sparsiflora	0.29839
Brassicaceae_Boechera_glaucovalvula	0.418496
Brassicaceae_Boechera_pulchra	0.772685
Brassicaceae_Boechera_lincolnensis	0.772685
Brassicaceae_Borodinia_macrophylla	0.158473
Brassicaceae_Boechera_serotina	0.353322
Brassicaceae_Boechera_missouriensis	0.353322
Brassicaceae_Boechera_dentata	0.327967
Brassicaceae_Boechera_perstellata	0.327967
Brassicaceae_Anelsonia_eurycarpa	0.0911255
Brassicaceae_Stenopetalum_nutans	0.0697874
Brassicaceae_Transberingia_bursifolia	0.164242
Brassicaceae_Crucihimalaya_tenuisiliqua	0.400692
Brassicaceae_Crucihimalaya_lasiocarpa	0.400692
Brassicaceae_Crucihimalaya_sp	0.523473
Brassicaceae_Crucihimalaya_kneuckeri	0.939423
Brassicaceae_Crucihimalaya_mollissima	0.939423
Brassicaceae_Crucihimalaya_wallichii	0.739036
Brassicaceae_Crucihimalaya_stricta	0.634058
Brassicaceae_Crucihimalaya_himalaica	0.391366
Brassicaceae_Crucihimalaya_virgata	0.373879
Brassicaceae_Crucihimalaya_bursifolia	0.373879
Brassicaceae_Crucihimalaya_rupicola	0.189873
Brassicaceae_Alyssum_klimesii	0.086616
Brassicaceae_Arabidella_trisecta	0.0625675
Brassicaceae_Dipoma_iberideum	0.0625675
Brassicaceae_Arabidella_eremigena	0.0638698
Brassicaceae_Pachycladon_novaezelandiae	0.0667722
Brassicaceae_Cuphonotus_humistratus	0.103423
Brassicaceae_Menkea_sphaerocarpa	0.103423
Brassicaceae_Phlegmatospermum_eremaeum	0.0798109
Brassicaceae_Harmsiodoxa_blennodioides	0.0798109
Brassicaceae_Drabastrum_alpestre	0.114072
Brassicaceae_Pachymitus_cardaminoides	0.114072
Brassicaceae_Scambopus_curvipes	0.102442
Brassicaceae_Blennodia_canescens	0.142986
Brassicaceae_Blennodia_pterosperma	0.142986
Brassicaceae_Microlepidium_pilosulum	0.086102
Brassicaceae_Irenepharsus_magicus	0.0733296
Brassicaceae_Pachycladon_radicata	0.110367
Brassicaceae_Pachycladon_latisiliqua	0.251168
Brassicaceae_Pachycladon_stellata	0.353754
Brassicaceae_Pachycladon_exile	0.457919
Brassicaceae_Pachycladon_enysii	0.881497
Brassicaceae_Pachycladon_fastigiata	0.881497
Brassicaceae_Pachycladon_wallii	0.245092
Brassicaceae_Pachycladon_cheesmanii	0.514521
Brassicaceae_Pachycladon_exilis	0.514521
Brassicaceae_Pachycladon_novae-zelandiae	0.313819
Brassicaceae_Stenopetalum_velutinum	0.0683793
Brassicaceae_Oreophyton_falcatum	0.0651697
Brassicaceae_Olimarabidopsis_umbrosa	0.0970089
Brassicaceae_Sarcodraba_karraikensis	0.162589
Brassicaceae_Olimarabidopsis_cabulica	0.270604
Brassicaceae_Olimarabidopsis_pumila	0.270604
Brassicaceae_Calymmatium_draboides	0.18177
Brassicaceae_Alyssopsis_trinervis	0.23915
Brassicaceae_Alyssopsis_mollis	0.23915
Brassicaceae_Physaria_fendleri	0.0969758
Brassicaceae_Physaria_gracilis	0.121616
Brassicaceae_Physaria_arctica	0.236969
Brassicaceae_Physaria_acutifolia	0.466684
Brassicaceae_Physaria_didymocarpa	0.466684
Brassicaceae_Physaria_pruinosa	0.149527
Brassicaceae_Dithyrea_californica	0.126447
Brassicaceae_Dimorphocarpa_wislizeni	0.126447
Brassicaceae_Nerisyrenia_linearifolia	0.160058
Brassicaceae_Lyrocarpa_coulteri	0.160058
Brassicaceae_Synthlipsis_greggii	0.11954
Brassicaceae_Paysonia_densipila	0.156729
Brassicaceae_Paysonia_stonensis	0.156729
Brassicaceae_Turritis_sp	0.0794696
Brassicaceae_Arabis_kennedyae	0.139816
Brassicaceae_Turritis_laxa	0.139816
Brassicaceae_Arabis_subflava	0.123307
Brassicaceae_Turritis_glabra	0.123307
Brassicaceae_Nevada_holmgrenii	0.101605
Brassicaceae_Polyctenium_fremontii	0.101605
Brassicaceae_Sandbergia_whitedii	0.181614
Brassicaceae_Sandbergia_perplexa	0.181614
Brassicaceae_Phoenicaulis_cheiranthoides	0.106704
Brassicaceae_Arabis_tricornuta	0.210191
Brassicaceae_Pennellia_micrantha	0.210191
Brassicaceae_Sphaerocardamum_macropetalum	0.695585
Brassicaceae_Sphaerocardamum_nesliiforme	1.06295
Brassicaceae_Sphaerocardamum_divaricatum	1.06295
Brassicaceae_Sphaerocardamum_stellatum	0.421038
Brassicaceae_Sphaerocardamum_macrum	0.281605
Brassicaceae_Sphaerocardamum_compressum	0.186419
Brassicaceae_Cardamine_uliginosa	0.124095
Brassicaceae_Pennellia_longifolia	0.128893
Brassicaceae_Exhalimolobos_berlandieri	0.313905
Brassicaceae_Exhalimolobos_parryi	0.535347
Brassicaceae_Exhalimolobos_pazensis	0.918259
Brassicaceae_Exhalimolobos_hispidulus	2.16608
Brassicaceae_Exhalimolobos_weddellii	2.16608
Brassicaceae_Exhalimolobos_palmeri	1.47187
Brassicaceae_Halimolobos_elatus	0.363863
Brassicaceae_Halimolobos_henricksonii	0.515839
Brassicaceae_Halimolobos_lasiolobus	0.515839
Brassicaceae_Halimolobos_pubens	0.440616
[truncated: 17,741 more rows]

## Sheet: Fig. 2c
Species	Age
Abarema_jupunba	2.11909
Abarema_macradenia	12.0542
Abatia_parviflora	14.7554
Abelmoschus_esculentus	11.7729
Abelmoschus_manihot	7.26981
Abelmoschus_moschatus	2.18979
Abobra_tenuifolia	6.39186
Abroma_augusta	33.7633
Abrus_mollis	1.59096
Abrus_precatorius	8.38558
Abrus_pulchellus	1.59096
Abutilon_abutiloides	3.5101
Abutilon_amoenum	2.67577
Abutilon_andrewsianum	7.03389
Abutilon_angulatum	7.45769
Abutilon_eremitopetalum	1.15375
Abutilon_fruticosum	7.03389
Abutilon_geminiflorum	0.859097
Abutilon_grandifolium	7.79494
Abutilon_incanum	4.53007
Abutilon_indicum	0.059753
Abutilon_malacum	3.5101
Abutilon_menziesii	1.15375
Abutilon_monteiroi	1.34848
Abutilon_muelleri	3.07637
Abutilon_pauciflorum	4.57883
Abutilon_peruvianum	4.60086
Abutilon_purpusii	0.859097
Abutilon_regnellii	1.32205
Abutilon_sandwicense	1.59837
Abutilon_sp	3.78361
Abutilon_theophrasti	0.059753
Acacia_abbreviata	0.889211
Acacia_acanthaster	1.91428
Acacia_acinacea	0.161852
Acacia_acoma	2.16249
Acacia_acradenia	2.38435
Acacia_acrionastes	0.816451
Acacia_acuminata	1.63796
Acacia_adnata	0.520112
Acacia_adoxa	1.39784
Acacia_adsurgens	2.93169
Acacia_adunca	0.063601
Acacia_aestivalis	0.58304
Acacia_alata	13.9136
Acacia_alcockii	0.832021
Acacia_alexandri	7.59703
Acacia_alpina	0.77128
Acacia_amblygona	0.660266
Acacia_ammobia	4.72961
Acacia_ampliceps	2.11782
Acacia_amythethophylla	12.6811
Acacia_anasilla	0.283172
Acacia_ancistrocarpa	2.50176
Acacia_andrewsii	4.66313
Acacia_anegadensis	7.64896
Acacia_aneura	1.77439
Acacia_anfractuosa	5.67999
Acacia_angusta	0.094618
Acacia_angustissima	4.97572
Acacia_anthochaera	0.405954
Acacia_aphanoclada	8.37806
Acacia_aphylla	8.64983
Acacia_aprica	1.84586
Acacia_arabica	0.840811
Acacia_araneosa	0.419102
Acacia_arcuatilis	1.78723
Acacia_arenaria	11.0424
Acacia_argutifolia	1.08346
Acacia_argyrophylla	0.395714
Acacia_armitii	0.284826
Acacia_ashbyae	0.701629
Acacia_asperulacea	0.67947
Acacia_assimilis	0.05109
Acacia_atkinsiana	2.93169
Acacia_attenuata	0.476238
Acacia_aulacocarpa	0.956776
Acacia_auratiflora	0.98294
Acacia_auriculiformis	0.024437
Acacia_auronitens	1.73265
Acacia_ausfeldii	1.45175
Acacia_axillaris	0.699252
Acacia_ayersiana	0.614652
Acacia_baeuerlenii	0.28636
Acacia_baileyana	0.051141
Acacia_balsamea	0.451087
Acacia_bancroftii	0.468092
Acacia_bancroftiorum	1.30626
Acacia_barattensis	5.92394
Acacia_barringtonensis	0.675274
Acacia_basedowii	0.321303
Acacia_baueri	2.64326
Acacia_baxteri	2.87743
Acacia_beauverdiana	6.38681
Acacia_beckleri	0.965654
Acacia_benthamii	3.67631
Acacia_betchei	0.589484
Acacia_bidwilli	7.5352
Acacia_bifaria	0.430744
Acacia_binata	1.15291
Acacia_binervata	1.63989
Acacia_bivenosa	1.03032
Acacia_blakelyi	8.29575
Acacia_blayana	0.030232
Acacia_boliviana	1.18053
Acacia_bonariensis	1.28125
Acacia_boormanii	0.44843
Acacia_brachybotrya	2.5718
Acacia_brachyphylla	0.05109
Acacia_brachystachya	0.306387
Acacia_bracteolata	2.10364
Acacia_brassii	1.5581
Acacia_brevispica	1.77786
Acacia_brunioides	2.11676
Acacia_bulgaensis	1.4575
Acacia_buxifolia	0.433434
Acacia_caesiella	0.660894
Acacia_calamifolia	0.024142
Acacia_calantha	0.302174
Acacia_calcicola	2.31492
Acacia_cambagei	4.28214
Acacia_camptoclada	0.233992
Acacia_cana	0.584613
Acacia_cangaiensis	0.49797
Acacia_cardiophylla	1.04398
Acacia_carnosula	10.3227
Acacia_caroleae	0.052596
Acacia_catechu	7.89951
Acacia_catenulata	3.67318
Acacia_cavealis	1.73265
Acacia_caven	0.218287
Acacia_cedroides	3.34383
Acacia_celastrifolia	0.897634
Acacia_centralis	0.093671
Acacia_chartacea	2.39665
Acacia_cheelii	1.4575
Acacia_chiapensis	2.16063
Acacia_chinchillensis	0.999838
Acacia_chrysella	0.419102
Acacia_chrysocephala	4.41722
Acacia_chrysotricha	0.469304
Acacia_cincinnata	1.77277
Acacia_citrinoviridis	0.059835
Acacia_clelandii	1.27509
Acacia_clunies-rossiae	0.398588
Acacia_cochlearis	0.548098
Acacia_cognata	1.54005
Acacia_colei	0.602616
Acacia_conferta	2.5515
Acacia_confluens	2.43768
Acacia_confusa	0.024437
Acacia_consobrina	4.46892
Acacia_constablei	3.49224
Acacia_constricta	4.97572
Acacia_continua	4.60884
Acacia_coolgardiensis	0.096894
Acacia_coriacea	3.00335
Acacia_costata	1.55922
Acacia_courtii	0.77128
Acacia_covenyi	0.693801
Acacia_craspedocarpa	1.77439
Acacia_crassa	0.846066
Acacia_crassiuscula	2.237
Acacia_cremiflora	0.469304
Acacia_cretata	9.24898
Acacia_cultriformis	2.89187
Acacia_cupularis	0.263704
Acacia_curranii	3.92923
Acacia_curvata	0.066164
Acacia_cuspidifolia	0.066164
Acacia_cyclops	3.99758
Acacia_cyperophylla	3.15501
Acacia_dallachiana	0.672414
Acacia_dangarensis	0.260914
Acacia_davyi	2.43695
Acacia_dawsonii	0.053544
Acacia_dealbata	0.051054
Acacia_deanei	0.526482
Acacia_debilis	0.999838
Acacia_declinata	4.14184
Acacia_decora	1.43446
Acacia_decurrens	0.455182
Acacia_delibrata	2.96057
Acacia_delphina	1.08346
Acacia_dempsteri	5.00523
Acacia_denticulosa	1.66899
Acacia_desmondii	0.356044
Acacia_diallaga	0.051626
Acacia_dictyoneura	1.34222
Acacia_dimidiata	4.68677
Acacia_distans	2.11543
Acacia_doratoxylon	0.052596
Acacia_dorothea	2.79768
Acacia_drepanolobium	1.46859
Acacia_drummondii	0.077865
Acacia_dudgeonii	0.040066
Acacia_dunnii	0.897634
Acacia_dyeri	5.43103
Acacia_ehrenbergiana	6.69741
Acacia_elachantha	0.453583
Acacia_elata	3.68916
Acacia_elongata	0.28636
Acacia_empelioclada	1.47042
Acacia_enterocarpa	0.591329
Acacia_epacantha	0.727301
Acacia_eriocarpa	3.26379
Acacia_eriopoda	0.053544
Acacia_errabunda	2.12228
Acacia_erubescens	1.6326
Acacia_estrophiolata	5.59815
Acacia_etbaica	0.255864
Acacia_euthycarpa	0.024142
Acacia_excentrica	0.161672
Acacia_exilis	5.7924
Acacia_extensa	3.03188
Acacia_exuvialis	8.07767
Acacia_falcata	1.11673
Acacia_falciformis	1.15291
Acacia_farnesiana	2.73073
Acacia_fasciculifera	5.45362
Acacia_fecunda	5.34254
Acacia_feddeana	0.070246
Acacia_ferruginea	3.56258
Acacia_filicifolia	1.32144
Acacia_fimbriata	0.054533
Acacia_flagelliformis	1.55922
Acacia_fleckii	5.64984
Acacia_flexifolia	1.43051
Acacia_floribunda	0.65802
Acacia_fragilis	1.91428
Acacia_frigescens	6.34853
Acacia_fulva	1.38334
Acacia_furcatispina	7.69625
Acacia_galpinii	5.69107
Acacia_gardneri	1.47652
Acacia_gelasina	0.082833
Acacia_genistifolia	2.71772
Acacia_gentlei	0.86285
Acacia_georginae	1.86087
Acacia_gilbertii	0.40774
Acacia_gillii	1.03543
Acacia_gittinsii	2.96918
Acacia_glaucissima	0.161672
Acacia_glaucocaesia	9.72114
Acacia_glaucocarpa	1.37037
Acacia_glaucoptera	0.634566
Acacia_globulifera	0.603369
Acacia_glomerosa	1.28125
Acacia_gnidium	0.080394
Acacia_gonocarpa	3.8533
Acacia_gonoclada	2.17065
Acacia_gonophylla	7.20623
Acacia_gracillima	2.59086
Acacia_grandicornuta	0.029586
Acacia_grandifolia	0.846066
Acacia_greggii	0.750101
Acacia_guinetii	1.16786
Acacia_haematoxylon	9.55619
Acacia_hakeoides	0.7807
Acacia_halliana	2.16249
Acacia_hamersleyensis	3.108
Acacia_hammondii	1.47652
Acacia_harpophylla	2.06742
Acacia_harveyi	0.60924
Acacia_hastulata	1.29824
Acacia_havilandiorum	3.03609
Acacia_hemiteles	1.27509
Acacia_heterochroa	3.07259
Acacia_heteroclita	1.29616
Acacia_hexaneura	0.591329
Acacia_hilliana	0.889211
Acacia_hindsii	3.24855
Acacia_hirtipes	0.603369
Acacia_hockii	0.921004
Acacia_howittii	1.41478
Acacia_huegelii	2.87743
Acacia_hylonoma	9.44331
Acacia_hypermeces	0.390191
Acacia_hystrix	7.19427
Acacia_idiomorpha	6.34117
Acacia_imbricata	0.414555
Acacia_implexa	0.501215
Acacia_inaequilatera	7.72494
Acacia_inaequiloba	3.03188
Acacia_incrassata	4.41722
Acacia_incurva	6.8865
Acacia_ingramii	1.15802
Acacia_irrorata	0.467599
Acacia_iteaphylla	1.90393
Acacia_ixiophylla	1.0182
Acacia_ixodes	0.302174
Acacia_jacksonioides	8.36076
Acacia_jamesiana	5.19416
Acacia_jennerae	0.591224
Acacia_jibberdingensis	1.37046
Acacia_jonesii	1.27859
Acacia_jucunda	0.094107
Acacia_julifera	2.3746
Acacia_karroo	7.54888
Acacia_koa	1.18091
Acacia_laeta	6.0782
Acacia_lasiocalyx	3.67318
Acacia_lateriticola	0.51673
Acacia_latescens	3.2036
Acacia_latipes	0.096894
Acacia_latisepala	0.043102
Acacia_latzii	0.382779
Acacia_leiocalyx	1.79324
Acacia_leioderma	0.40774
Acacia_leiophylla	0.043102
Acacia_leptalea	0.98294
Acacia_leptoclada	0.543499
Acacia_leucoclada	1.15802
Acacia_leucolobia	0.094618
Acacia_leucophloea	2.58416
Acacia_ligulata	0.315972
Acacia_linearifolia	0.063601
Acacia_lineata	2.00564
Acacia_linifolia	0.768982
Acacia_loderi	0.661625
Acacia_longifolia	0.65802
Acacia_longispicata	5.3299
Acacia_longispinea	9.44331
Acacia_longissima	0.451087
Acacia_loroloba	0.453227
Acacia_luederitzii	0.384215
Acacia_lycopodiifolia	0.283172
Acacia_lysiphloia	1.99371
Acacia_mabellae	1.60588
Acacia_mackeyana	2.00564
Acacia_macnuttiana	0.720682
Acacia_maconochieana	1.00611
Acacia_macradenia	1.30626
Acacia_macrostachya	6.13178
Acacia_maidenii	1.60743
Acacia_maitlandii	5.59815
Acacia_mangium	0.102664
Acacia_marramamba	7.72494
Acacia_mayana	1.29774
Acacia_mearnsii	0.801657
Acacia_meisneri	0.785217
Acacia_melanoxylon	0.501215
Acacia_melleodora	0.774585
Acacia_mellifera	2.23461
Acacia_melvillei	0.584613
Acacia_menzelii	2.09715
Acacia_merrickiae	1.28412
Acacia_microbotrya	0.395714
Acacia_microcarpa	5.10746
Acacia_minyura	0.638721
Acacia_mitchellii	1.46625
Acacia_modesta	2.26667
Acacia_mollifolia	0.094107
Acacia_montana	1.78151
Acacia_monticola	1.99371
Acacia_mountfordiae	0.854772
Acacia_mucronata	0.754647
Acacia_muelleriana	0.544793
Acacia_multispicata	0.094833
Acacia_murrayana	1.45132
Acacia_myrtifolia	3.07259
Acacia_nanodealbata	0.030232
Acacia_natalitia	0.921004
Acacia_nematophylla	0.832021
Acacia_neovernicosa	1.0279
Acacia_neriifolia	0.986869
Acacia_nervosa	1.60891
Acacia_nigricans	1.47042
Acacia_nilotica	11.0684
Acacia_notabilis	0.269087
Acacia_nuperrima	4.68921
Acacia_nyssophylla	2.86585
Acacia_obliquinervia	0.76783
Acacia_obtusata	1.1506
Acacia_obtusifolia	0.720992
Acacia_oldfieldii	2.86585
Acacia_olgana	0.808718
Acacia_olsenii	0.460005
Acacia_oncinocarpa	2.57317
Acacia_oncinophylla	0.094833
Acacia_orites	0.149239
Acacia_orthocarpa	2.8548
Acacia_oshanesii	0.56372
Acacia_oswaldii	7.64043
Acacia_oxycedrus	0.598079
Acacia_oxyclada	0.321303
Acacia_pachyacra	1.45132
Acacia_pachycarpa	0.050438
Acacia_papyrocarpa	0.695042
Acacia_paradoxa	2.1604
Acacia_paraneura	0.614652
Acacia_parramattensis	0.433434
Acacia_parvipinnula	0.512109
Acacia_pataczekii	3.47231
Acacia_patagiata	7.89199
Acacia_pedleyi	0.44702
Acacia_pellita	2.43233
Acacia_pendula	0.661625
Acacia_pennatula	0.086587
Acacia_penninervis	0.76783
Acacia_pentadenia	0.51673
Acacia_perangusta	0.054533
Acacia_perryi	0.390191
Acacia_petraea	2.16737
Acacia_phlebophylla	1.23815
Acacia_pickardii	0.916117
Acacia_planifrons	0.029586
Acacia_platycarpa	2.29925
Acacia_plectocarpa	0.284826
Acacia_podalyriifolia	0.423547
Acacia_polybotrya	0.486381
Acacia_praelongata	1.92828
Acacia_prainii	0.233992
Acacia_pravifolia	0.660266
Acacia_pravissima	0.589484
Acacia_proiantha	0.854772
Acacia_prominens	0.398588
Acacia_pruinescens	1.72325
Acacia_pruinocarpa	6.97915
Acacia_pruinosa	0.644966
Acacia_ptychophylla	2.89482
Acacia_pubescens	1.27032
Acacia_pubicosta	1.41478
Acacia_pubifolia	6.38681
Acacia_pulchella	1.16786
Acacia_pycnantha	0.102942
Acacia_pygmaea	6.69168
Acacia_pyrifolia	0.049113
Acacia_ramulosa	0.306387
Acacia_redolens	1.86087
Acacia_reniformis	0.086847
Acacia_repanda	0.469261
Acacia_retinervis	1.82674
Acacia_retinodes	0.104744
Acacia_retivenea	2.25536
Acacia_rhamphophylla	0.430744
Acacia_rhigiophylla	0.802869
Acacia_rhodophloia	3.29106
Acacia_riceana	0.149239
Acacia_rigens	1.78151
Acacia_rigidula	6.64961
Acacia_riograndensis	0.070246
Acacia_rivalis	0.620686
Acacia_robbertsei	2.76315
Acacia_robusta	1.43037
Acacia_robynsiana	6.51844
Acacia_roemeriana	8.23628
Acacia_rossei	8.5856
Acacia_rostellifera	0.701629
Acacia_rubida	1.99954
Acacia_ryaniana	2.39665
Acacia_sabulosa	0.774585
Acacia_saliciformis	0.823417
Acacia_salicina	2.11782
Acacia_saligna	12.6586
Acacia_schaffneri	2.73073
Acacia_schinoides	0.591231
Acacia_schottii	1.0279
Acacia_schweinfurthii	10.3998
Acacia_sclerophylla	0.10593
Acacia_scleroxyla	13.5845
Acacia_semicircinalis	9.38691
Acacia_semilunata	1.45571
Acacia_semitrullata	1.29824
Acacia_senegal	0.040066
Acacia_sericoflora	2.40516
Acacia_sessilispica	1.60891
Acacia_seyal	8.17082
Acacia_shuttleworthii	5.04615
Acacia_sibilans	0.382779
Acacia_siculiformis	11.5674
Acacia_silvestris	0.051054
Acacia_simulans	1.37048
Acacia_spectabilis	1.65412
Acacia_sphaerocephala	0.06112
Acacia_spinescens	2.46109
Acacia_spirorbis	0.102664
Acacia_spondylophylla	6.69168
Acacia_spongolitica	2.237
Acacia_stenophylla	0.050438
Acacia_stigmatophylla	2.50176
Acacia_stipuligera	2.7777
Acacia_storyi	0.486217
Acacia_striatifolia	0.80714
Acacia_strongylophylla	0.049113
Acacia_suaveolens	1.90393
Acacia_subrigida	0.082833
Acacia_subsessilis	0.051626
Acacia_subulata	0.965654
Acacia_sulcaticaulis	2.03884
Acacia_suma	3.50954
Acacia_swazica	8.06874
Acacia_synchronicia	7.59703
Acacia_telmica	0.263704
Acacia_tenuinervis	0.80714
Acacia_tenuispica	2.68189
Acacia_tenuissima	4.20793
Acacia_tephrina	0.987931
Acacia_terminalis	1.27859
Acacia_tetragonophylla	4.14184
Acacia_thomsonii	0.453583
Acacia_torrei	8.18316
Acacia_tortilis	2.56932
Acacia_tortuosa	1.83197
Acacia_trachyphloia	0.232539
Acacia_translucens	2.57317
Acacia_triptera	0.802869
Acacia_triquetra	0.161852
Acacia_tropica	3.00335
Acacia_tumida	1.82674
Acacia_tysonii	2.12112
Acacia_umbellata	2.46304
Acacia_umbraculiformis	0.059835
Acacia_undoolyana	0.356044
Acacia_usumacintensis	0.079349
Acacia_validinervia	1.43446
Acacia_venulosa	3.23711
Acacia_verniciflua	0.080394
Acacia_verricula	2.23427
Acacia_verticillata	2.71772
Acacia_vestita	0.649133
Acacia_victoriae	9.73929
Acacia_villosa	3.81722
Acacia_viscidula	2.95958
Acacia_vogeliana	0.064833
Acacia_wanyu	1.37046
Acacia_wattsiana	0.104744
Acacia_welwitschii	3.49603
Acacia_wickhamii	2.66384
Acacia_willardiana	12.3817
Acacia_wrightii	8.68702
Acacia_xanthophloea	0.438512
Acacia_yirrkallensis	2.87502
Acaciella_angustissima	0.038557
Acaciella_chamelensis	0.502653
Acaciella_glauca	1.18053
Acaciella_rosei	1.89041
Acaciella_tequilana	0.038557
Acaena_caesiglauca	19.3582
Acaena_cylindristachya	4.71736
Acaena_latebrosa	2.23233
Acaena_magellanica	2.89094
Acaena_sp	1.3733
Acalypha_alopecuroides	1.81304
Acalypha_australis	14.1967
Acalypha_californica	1.85413
Acalypha_diversifolia	1.98091
Acalypha_glabrata	8.20376
Acalypha_herzogiana	9.90538
Acalypha_hispida	0.062856
Acalypha_insulana	0.062856
Acalypha_macrostachya	6.02988
Acalypha_mortoniana	1.98091
Acalypha_platyphylla	11.5227
Acalypha_rhomboidea	6.72321
Acalypha_schiedeana	1.81304
Acalypha_wilkesiana	9.90538
Acanthosicyos_horridus	11.0373
Acanthosicyos_naudinianus	3.34552
Acanthothamnus_aphyllus	4.96993
Acaulimalva_alismatifolia	0.817978
Acaulimalva_dryadifolia	0.817978
Acca_sellowiana	6.84085
Acer_acuminatum	0.762101
Acer_argutum	1.80965
Acer_barbinerve	1.80965
Acer_buergerianum	3.05718
Acer_caesium	5.96512
Acer_calcaratum	0.244837
Acer_campbellii	5.82469
Acer_campestre	4.25208
Acer_carpinifolium	7.06467
Acer_caudatifolium	0.735333
Acer_caudatum	5.60538
Acer_circinatum	5.12552
Acer_cissifolium	0.056417
Acer_cordatum	1.96161
Acer_crataegifolium	1.63172
Acer_davidii	0.929538
Acer_diabolicum	2.91145
Acer_distylum	6.1347
Acer_elegantulum	0.573637
Acer_erianthum	8.01874
Acer_erythranthum	0.510569
Acer_fabri	0.043213
Acer_glabrum	5.96512
Acer_griseum	0.040275
Acer_henryi	0.056417
Acer_japonicum	1.96161
Acer_kweilinense	0.043213
Acer_laevigatum	8.21676
Acer_laurinum	17.2611
Acer_linganense	0.222413
Acer_lobelii	4.25208
Acer_macrophyllum	4.07519
Acer_maximowiczianum	0.040275
Acer_micranthum	0.303802
Acer_mono	0.0753925
Acer_monspessulanum	2.16794
Acer_morifolium	0.735333
Acer_negundo	6.04025
Acer_nipponicum	6.1347
Acer_oblongum	1.71869
Acer_olivaceum	0.524212
Acer_opalus	2.12183
Acer_palmatum	0.096433
Acer_pauciflorum	1.52365
Acer_pectinatum	0.929538
Acer_pensylvanicum	2.8346
Acer_pentaphyllum	4.06439
Acer_pictum	0.04107
Acer_pilosum	4.07519
Acer_platanoides	0.317509
Acer_pseudoplatanus	6.43659
Acer_pseudosieboldianum	3.286
Acer_pycnanthum	0.050416
Acer_robustum	3.286
Acer_rubrum	3.60817
Acer_rufinerve	0.331924
Acer_saccharinum	0.050416
Acer_saccharum	2.16794
Acer_sempervirens	6.37229
Acer_shirasawanum	3.63845
Acer_sieboldianum	3.63845
Acer_sikkimense	1.61423
Acer_spicatum	4.9196
Acer_stachyophyllum	0.762101
Acer_sterculiaceum	2.91145
Acer_tataricum	12.0815
Acer_tegmentosum	1.63172
Acer_tonkinense	0.473672
Acer_trautvetteri	2.12183
Acer_triflorum	0.294632
Acer_truncatum	0.04107
Acer_tschonoskii	0.303802
Acer_ukurunduense	7.94908
Acer_wardii	1.06684
Acer_wilsonii	0.096433
Acer_wuyuanense	0.222413
Aceratium_ferrugineum	0.060753
Aceratium_oppositifolium	0.060753
Acharia_tragodes	12.7324
Achoriphragma_botschantzevii	6.98716
Achoriphragma_pazijae	6.06392
Acidocroton_oligostemon	2.82407
Acidocroton_trichophyllus	3.70269
Acidocroton_verrucosus	2.82407
Acidoton_urens	24.8018
Acioa_guianensis	7.39607
Aciotis_rubricaulis	7.36428
Acmadenia_latifolia	3.64679
Acmadenia_nivenii	3.59287
Acmadenia_rupicola	7.6861
Acmanthera_latifolia	6.27593
Acmena_acuminatissima	3.10587
Acmispon_americanus	1.72569
Acmispon_brachycarpus	1.95508
Acmispon_dendroideus	3.45902
Acmispon_denticulatus	1.95508
Acmispon_glaber	3.51582
Acmispon_maritimus	3.69661
Acmispon_parviflorus	1.72569
Acmispon_subpinnatus	0.739538
Acmispon_wrangelianus	0.739538
Acomastylis_elata	12.4856
Acosmium_bijugum	3.83685
Acosmium_cardenasii	2.57503
Acosmium_dasycarpum	0.376172
Acosmium_diffusissimum	2.57503
Acosmium_lentiscifolium	3.61416
Acosmium_nitens	4.67454
Acosmium_subelegans	1.53647
Acridocarpus_adenophorus	9.00729
Acridocarpus_alopecurus	1.70308
Acridocarpus_alternifolius	3.38765
Acridocarpus_austrocaledonicus	7.39973
Acridocarpus_ballyi	0.643264
Acridocarpus_chevalieri	3.38765
Acridocarpus_excelsus	7.39973
Acridocarpus_longifolius	9.64397
Acridocarpus_macrocalyx	1.71348
Acridocarpus_natalitius	4.9747
Acridocarpus_orientalis	7.24891
Acridocarpus_plagiopterus	3.54634
Acridocarpus_scheffleri	1.64465
Acridocarpus_smeathmanii	17.3097
Acridocarpus_spectabilis	4.05117
Acridocarpus_staudtii	1.71348
Acridocarpus_zanzibaricus	0.643264
Acrocarpus_fraxinifolius	22.4711
Acronychia_acidula	4.26028
Acronychia_acronychioides	3.68041
Acronychia_baeuerlenii	0.457108
Acronychia_crassipetala	1.25379
Acronychia_imperforata	2.9391
Acronychia_laevis	1.25379
Acronychia_oblongifolia	3.82822
Acronychia_pauciflora	0.457108
Acronychia_pedunculata	4.26028
Acronychia_pubescens	1.76197
Acronychia_suberosa	1.32424
Acronychia_wilcoxiana	3.36565
Acrophyllum_australe	11.4754
Acsmithia_elliptica	4.32826
Actephila_lindleyi	24.6962
Actinocheita_filicina	20.9074
Actinodium_cunninghamii	7.08862
Actinostemma_tenerum	12.5306
Actinostemon_amazonicus	21.7822
Actinostemon_caribaeus	13.7543
Actinostemon_concolor	13.7543
Adansonia_digitata	0.655917
Adansonia_fony	1.0443
Adansonia_grandidieri	1.17552
Adansonia_gregorii	2.92023
Adansonia_kilima	0.655917
Adansonia_madagascariensis	0.415301
Adansonia_perrieri	0.09293
Adansonia_rubrostipa	3.76423
Adansonia_suarezensis	1.0443
Adansonia_za	0.09293
Adelia_barbinervis	10.0231
Adelia_brandegeei	6.21988
Adelia_cinerea	14.633
Adelia_membranifolia	7.82188
Adelia_oaxacana	6.21988
Adelia_obovata	2.1552
Adelia_ricinella	8.48626
Adelia_triloba	7.82188
Adelia_vaseyi	2.19531
Adelia_virgata	2.1552
Adelobotrys_adscendens	4.4615
Adelobotrys_boissieriana	0.046196
Adelobotrys_macrantha	0.046196
Adenandra_fragrans	3.59287
Adenandra_uniflora	8.22117
Adenanthera_microsperma	0.083854
Adenanthera_pavonina	0.083854
Adenaria_floribunda	3.59538
Adenia_cynanchifolia	16.0205
Adenia_digitata	4.15442
Adenia_gummifera	16.2858
Adenia_heterophylla	27.362
Adenia_isaloensis	16.2858
Adenia_keramanthus	4.15442
Adenia_sp	15.9341
Adenia_spinosa	17.9323
Adenoa_cubensis	43.1564
Adenocarpus_anagyrifolius	0.488385
Adenocarpus_artemisiifolius	2.66451
Adenocarpus_aureus	0.214658
Adenocarpus_bacquei	2.14032
Adenocarpus_bivonii	0.190734
Adenocarpus_boudyi	2.05357
Adenocarpus_brutius	0.133485
Adenocarpus_cincinnatus	0.488385
Adenocarpus_complicatus	0.249901
Adenocarpus_decorticans	0.619627
Adenocarpus_desertorum	0.144621
Adenocarpus_foliolosus	0.015488
Adenocarpus_hispanicus	0.619627
Adenocarpus_lainzii	0.172379
Adenocarpus_mannii	1.7225
Adenocarpus_ombriosus	0.157373
Adenocarpus_samniticus	0.123564
Adenocarpus_telonensis	2.05357
Adenocarpus_viscosus	0.015488
Adenochlaena_leucocephala	2.39907
Adenocline_acuta	15.8614
Adenocline_violifolia	15.8614
Adenodolichos_rupestris	13.6613
Adenolinum_lewisii	16.2755
Adenolobus_garipensis	2.88617
Adenolobus_pechuelii	2.88617
Adenopeltis_serrata	17.7778
Adenophaedra_grandifolia	20.2813
Adenopodia_spicata	13.372
Adenostoma_fasciculatum	15.6431
Adenostoma_sparsifolium	7.45202
Adesmia_ameghinoi	3.11177
Adesmia_boronioides	1.95809
Adesmia_corymbosa	4.13956
Adesmia_emarginata	70.7988
Adesmia_exilis	53.4881
Adesmia_glomerula	1.95809
Adesmia_grandiflora	2.77858
Adesmia_guttulifera	2.72334
Adesmia_lanata	1.43365
Adesmia_lotoides	1.76796
Adesmia_muricata	3.2308
Adesmia_obcordata	4.97593
Adesmia_obovata	3.3632
Adesmia_parvifolia	1.43365
Adesmia_pinifolia	6.73635
Adesmia_psoraleoides	4.64922
Adesmia_retrofracta	2.72334
Adesmia_schneideri	5.85181
Adesmia_villosa	1.76796
Adesmia_volckmannii	3.3632
Adolphia_californica	21.7846
Adolphia_infesta	9.52658
Adriana_quadripartita	9.85355
Adriana_tomentosa	9.85355
Aegle_marmelos	8.18634
Aeglopsis_chevalieri	6.56789
Aenigmatanthera_doniana	1.56821
Aenigmatanthera_lasiandra	1.56821
Aeschynomene_abyssinica	15.095
Aeschynomene_afraspera	5.87704
Aeschynomene_americana	6.32841
Aeschynomene_aspera	12.4399
Aeschynomene_bella	15.095
Aeschynomene_brasiliana	12.7866
Aeschynomene_brevifolia	6.82108
Aeschynomene_ciliata	4.14085
Aeschynomene_compacta	22.0536
Aeschynomene_crassicaulis	10.4799
Aeschynomene_cristata	3.29466
Aeschynomene_deamii	25.2559
Aeschynomene_denticulata	3.41909
Aeschynomene_elaphroxylon	21.8178
Aeschynomene_evenia	0.56694
Aeschynomene_falcata	6.82108
Aeschynomene_fascicularis	9.4352
Aeschynomene_filosa	3.39486
Aeschynomene_fluitans	5.87704
Aeschynomene_fluminensis	0.778109
Aeschynomene_histrix	13.5733
Aeschynomene_indica	0.56694
Aeschynomene_martii	15.16
Aeschynomene_montevidensis	36.6953
Aeschynomene_nilotica	7.1644
Aeschynomene_paniculata	12.7866
Aeschynomene_parviflora	0.778109
Aeschynomene_pfundii	10.571
Aeschynomene_pratensis	4.83981
Aeschynomene_purpusii	9.4352
Aeschynomene_rudis	2.69413
Aeschynomene_scabra	5.43554
Aeschynomene_schimperi	3.29466
Aeschynomene_sensitiva	4.83981
Aeschynomene_sp	6.3783
Aeschynomene_tambacoundensis	3.39486
Aeschynomene_uniflora	24.9274
Aeschynomene_villosa	6.32841
Aeschynomene_virginica	2.69413
Aeschynomene_vogelii	13.8547
Aesculus_californica	8.67919
Aesculus_chinensis	3.58053
Aesculus_flava	3.31328
Aesculus_glabra	3.2286
Aesculus_hippocastanum	4.36719
Aesculus_indica	3.12109
Aesculus_parryi	8.99824
Aesculus_parviflora	11.2831
Aesculus_pavia	3.2286
Aesculus_polyneura	3.09574
Aesculus_sp	3.63447
Aesculus_sylvatica	10.0822
Aesculus_tsiangii	3.53916
Aesculus_turbinata	4.36719
Aesculus_wangii	3.09574
Aethionema_erinaceum	4.10223
Aethionema_grandiflorum	4.10223
Aethionema_saxatile	9.37358
Aethionema_virgatum	7.0154
Afgekia_filipes	13.1406
Afgekia_mahidolae	14.9875
Afgekia_sericea	14.9875
Afraegle_paniculata	5.4318
Afrostyrax	14.2307
Afrotrewia_kamerunica	37.0153
Afzelia_bella	1.03561
Afzelia_bipindensis	1.00388
Afzelia_quanzensis	1.00388
Aganope_balansae	2.45582
Aganope_gabonica	8.41348
Aganope_heptaphylla	2.45582
Aganope_impressa	4.65865
Aganope_leucobotrya	4.65865
Aganope_sp	9.43213
Aganope_stuhlmannii	4.88107
Aganope_thyrsiflora	3.71671
Agatea_schlechteri	2.02289
Agatea_veillonii	3.99225
Agathosma_bifida	0.688274
Agathosma_bisulca	1.661
Agathosma_capensis	1.76574
Agathosma_imbricata	1.69194
Agathosma_ovata	7.73474
Agathosma_pubigera	0.688274
Agathosma_sp	1.661
Agation_deplanchei	2.02289
Agelaea_pentagyna	8.9957
Agelaea_trinervis	4.68671
Aglaia_argentea	0.0826395
Aglaia_brassii	0.044746
Aglaia_cucullata	8.55468
Aglaia_elaeagnoidea	8.9964
Aglaia_elliptica	4.93719
Aglaia_formosana	7.26922
Aglaia_goebeliana	4.28232
Aglaia_korthalsii	0.085284
Aglaia_lepiorrhachis	1.93492
Aglaia_leptantha	1.92808
Aglaia_odorata	5.96431
Aglaia_odoratissima	0.085284
Aglaia_rimosa	0.044746
Aglaia_sapindina	5.98804
Aglaia_sexipetala	4.4125
Aglaia_silvestris	3.05524
Aglaia_stellatopilosa	1.92808
Agonis_flexuosa	5.41122
Agonis_floribunda	1.33527
Agonis_grandiflora	6.91111
Agonis_obtusissima	5.41122
Agonis_spathulata	1.33527
Agrimonia_eupatoria	0.94816
Agrimonia_gryposepala	0.05021
Agrimonia_nipponica	1.99523
Agrimonia_parviflora	0.05021
Agrimonia_pilosa	1.38787
Agrimonia_procera	0.94816
Agrostistachys_borneensis	39.2686
Ailanthus_altissima	0.057066
Ailanthus_fordii	16.0541
Ailanthus_giraldii	0.057066
Ailanthus_integrifolia	9.59634
Ailanthus_triphysa	9.59634
Airyantha_schweinfurthii	25.5583
Akania_bidwillii	4.09574
Alantsilodendron_alluaudianum	1.18015
Alantsilodendron_brevipes	1.18015
Alantsilodendron_humbertii	3.34147
Alantsilodendron_mahafalense	3.05128
Alantsilodendron_pilosum	0.335584
Alantsilodendron_ramosum	0.335584
Alantsilodendron_villosum	3.10126
Albizia_adianthifolia	4.11049
Albizia_adinocephala	6.22697
Albizia_amara	5.43495
Albizia_anthelmintica	8.91849
Albizia_brevifolia	2.30692
Albizia_forbesii	5.39087
Albizia_glaberrima	5.39087
Albizia_guachapele	15.816
Albizia_harveyi	2.16305
Albizia_julibrissin	1.17266
Albizia_kalkora	0.043611
Albizia_lebbeck	12.7216
Albizia_lucidior	0.030795
Albizia_myriophylla	1.74043
Albizia_niopoides	7.39993
Albizia_petersiana	4.04954
Albizia_plurijuga	10.3519
Albizia_procera	0.030795
Albizia_saman	2.14928
Albizia_saponaria	8.54754
Albizia_schimperiana	4.85571
Albizia_sinaloensis	0.043611
Albizia_sp	1.17266
Albizia_suluensis	8.88744
Albizia_tanganyicensis	2.16305
Albizia_tomentosa	0.096607
Albizia_versicolor	7.23702
Albizia_zimmermannii	1.74043
Albizia_zygia	4.04954
Alcea_acaulis	0.27575
Alcea_angulata	0.054353
Alcea_apterocarpa	0.148466
Alcea_arbelensis	0.038585
Alcea_excubita	0.036179
Alcea_flavovirens	0.092545
Alcea_gorganica	0.41034
Alcea_heldreichii	0.27575
Alcea_hohenackeri	0.068389
Alcea_koelzii	0.292312
Alcea_kurdica	0.444844
Alcea_lavateriflora	0.114175
Alcea_longipedicellata	0.063301
Alcea_nudicaulis	0.101837
Alcea_pallida	0.054353
Alcea_peduncularis	0.593914
Alcea_rechingeri	0.292312
Alcea_rhyticarpa	0.038585
Alcea_rosea	0.377415
Alcea_sachsachanica	0.189944
Alcea_setosa	0.377415
Alcea_striata	0.114175
Alcea_sulphurea	0.401599
Alcea_tabrisiana	0.036179
Alcea_wilhelminae	0.130111
Alchemilla_abyssinica	0.434531
Alchemilla_alpina	0.542608
Alchemilla_andringitrensis	1.34688
Alchemilla_angustata	0.097384
Alchemilla_aphanoides	5.18029
Alchemilla_aranica	0.312532
Alchemilla_argyrophylla	0.430386
Alchemilla_atriuscula	0.121378
Alchemilla_catachnoa	0.076831
Alchemilla_charbonneliana	0.121378
Alchemilla_colorata	0.932673
Alchemilla_colura	0.537389
Alchemilla_coriacea	0.928635
Alchemilla_crinita	0.529499
Alchemilla_cryptantha	0.233414
Alchemilla_decumbens	0.716827
Alchemilla_dewildemanii	0.375904
Alchemilla_diplophylla	4.29462
Alchemilla_elgonensis	0.043824
Alchemilla_ellenbeckii	0.589764
Alchemilla_elongata	0.537389
Alchemilla_epipsila	0.076831
Alchemilla_erythropoda	0.54198
Alchemilla_faeroensis	0.055611
Alchemilla_fallax	1.40247
Alchemilla_filicaulis	0.036299
Alchemilla_fischeri	0.39376
Alchemilla_fissa	0.025644
Alchemilla_flabellata	1.03061
Alchemilla_fulvescens	0.06527
Alchemilla_galioides	0.063608
Alchemilla_glabra	0.868318
Alchemilla_glacialis	0.142479
Alchemilla_gracilipes	0.298168
Alchemilla_granvikii	0.789573
Alchemilla_grenieri	0.097384
Alchemilla_hageniae	0.46699
Alchemilla_haumanii	0.233414
Alchemilla_heptagona	1.74523
Alchemilla_hildebrandtii	0.657475
Alchemilla_hirta	0.821985
Alchemilla_hispanica	0.130935
Alchemilla_hispidula	0.05499
Alchemilla_holosericea	0.721869
Alchemilla_hybrida	0.529499
Alchemilla_ilerdensis	0.547851
Alchemilla_incisa	0.042379
Alchemilla_indivisa	0.165041
Alchemilla_jamesonii	1.92518
Alchemilla_japonica	0.036299
Alchemilla_johnstonii	0.298168
Alchemilla_kiwuensis	0.310274
Alchemilla_longana	0.063771
Alchemilla_mandoniana	4.70672
Alchemilla_microbetula	0.667785
Alchemilla_mollis	0.245808
Alchemilla_montserratii	0.193956
Alchemilla_nivalis	0.05499
Alchemilla_ocreata	0.404091
Alchemilla_oscensis	0.54198
Alchemilla_pectinata	0.06527
Alchemilla_pedata	0.326487
Alchemilla_pentaphyllea	0.716827
Alchemilla_pinnata	3.04262
Alchemilla_plicata	0.036447
Alchemilla_polylepis	2.42102
Alchemilla_procumbens	0.821985
Alchemilla_propinqua	2.58569
Alchemilla_retinervis	0.025644
Alchemilla_roccatii	0.84331
Alchemilla_rothii	13.9491
Alchemilla_rupestris	2.58569
Alchemilla_rutenbergii	1.54168
Alchemilla_saxatilis	0.705921
Alchemilla_schizophylla	0.680277
Alchemilla_schmidelyana	0.036447
Alchemilla_sp	0.055611
Alchemilla_splendens	0.404091
Alchemilla_sprucei	0.441559
Alchemilla_stuhlmannii	0.043824
Alchemilla_subnivalis	0.335643
Alchemilla_subsericea	0.335537
Alchemilla_tanacetifolia	3.04262
Alchemilla_tenerifolia	0.184136
Alchemilla_tenuis	0.093175
Alchemilla_transiens	0.705921
Alchemilla_triphylla	0.430386
Alchemilla_verticillata	2.52803
Alchemilla_vetteri	0.928635
Alchemilla_volkensii	0.310274
Alchemilla_vulcanica	2.00077
Alchemilla_woodii	0.758666
Alchemilla_xanthochlora	0.597907
Alchornea_cordifolia	1.67565
Alchornea_costaricensis	0.030949
Alchornea_davidii	3.20199
Alchornea_latifolia	0.030949
Alchornea_laxiflora	3.25462
Alchornea_trewioides	3.20199
Alchorneopsis_floribunda	23.5972
Aldina_heterophylla	4.88853
Aldina_insignis	4.82944
Aldina_latifolia	4.82944
Alectryon_cardiocarpus	1.71584
Alectryon_carinatus	3.79075
Alectryon_connatum	5.22953
Alectryon_connatus	0.600876
Alectryon_coriaceus	5.25653
Alectryon_diversifolius	3.06737
Alectryon_excelsus	4.21629
Alectryon_forsythii	1.7425
Alectryon_kimberleyanus	1.79038
Alectryon_oleifolius	1.71584
Alectryon_reticulatus	1.8301
Alectryon_semicinereus	0.600876
Alectryon_subcinereus	19.7919
Alectryon_subdentatus	0.083868
Alectryon_tomentosum	3.64075
Alectryon_tomentosus	0.083868
Alectryon_tropicus	3.05164
Aleurites_fordii	0.098288
Aleurites_moluccana	20.3413
Aleurites_moluccanus	15.5892
Alexa_bauhiniiflora	2.10737
Alexa_canaracunensis	2.10737
Alexa_grandiflora	3.8114
Alfaroa_costaricensis	2.2242
Alfaroa_guanacastensis	0.046938
Alfaroa_manningii	0.046938
Alfaroa_sp	2.36533
Alfaroa_williamsii	2.2242
Alfaropsis_roxburghiana	0.050837
Alhagi_graecorum	3.40551
Alhagi_maurorum	3.40551
Alhagi_sparsifolia	8.68573
Alistilus_jumellei	17.3333
Allanblackia_sp	14.5528
Allexis_obanensis	31.8243
Alliaria_petiolata	18.8735
Allocassine_laurifolia	3.83938
Allocasuarina_acutivalvis	1.08458
Allocasuarina_brachystachya	0.612907
Allocasuarina_campestris	1.14142
Allocasuarina_corniculata	2.59518
Allocasuarina_crassa	1.96912
Allocasuarina_decaisneana	12.5217
Allocasuarina_decussata	5.25649
Allocasuarina_dielsiana	8.55217
Allocasuarina_diminuta	0.541719
Allocasuarina_distyla	0.656951
Allocasuarina_duncanii	0.0424365
Allocasuarina_emuina	0.339371
Allocasuarina_eriochlamys	0.088828
Allocasuarina_fibrosa	11.0016
Allocasuarina_fraseriana	5.24554
Allocasuarina_glareicola	0.541719
Allocasuarina_globosa	2.13972
Allocasuarina_grampiana	0.025668
Allocasuarina_grevilleoides	3.67195
Allocasuarina_gymnanthera	0.567731
Allocasuarina_helmsii	5.68046
Allocasuarina_huegeliana	1.69968
Allocasuarina_humilis	3.80016
Allocasuarina_inophloia	1.81373
Allocasuarina_lehmanniana	0.053084
Allocasuarina_littoralis	0.053084
Allocasuarina_luehmannii	4.63118
Allocasuarina_mackliniana	0.03893
Allocasuarina_media	0.0578387
Allocasuarina_microstachya	3.67195
Allocasuarina_misera	0.0692735
Allocasuarina_monilifera	0.0734657
Allocasuarina_muelleriana	5.33407
Allocasuarina_nana	4.62706
Allocasuarina_ophiolitica	0.553359
Allocasuarina_paludosa	5.33407
Allocasuarina_paradoxa	0.103925
Allocasuarina_pinaster	8.55217
Allocasuarina_portuensis	0.091974
Allocasuarina_pusilla	0.03893
Allocasuarina_rigida	0.780827
Allocasuarina_rupicola	0.091974
Allocasuarina_scleroclada	2.59518
Allocasuarina_simulans	0.586279
Allocasuarina_spinosissima	2.64896
Allocasuarina_tessellata	0.088828
Allocasuarina_thalassoscopica	1.98867
Allocasuarina_thuyoides	3.80016
Allocasuarina_tortiramula	2.13972
Allocasuarina_torulosa	3.48754
Allocasuarina_trichodon	3.48754
Allocasuarina_verticillata	1.69968
Allocasuarina_zephyrea	0.025668
Allomaieta_ebejicosana	0.069057
Allomaieta_grandiflora	1.5621
Allomaieta_hirsuta	2.98414
Allomaieta_pancurana	0.03891
Allomaieta_villosa	0.03891
Allomaieta_zenufanasana	1.5621
Allomorphia_sp	6.14227
Alloneuron_ulei	5.4974
Allophylus_africanus	0.339576
Allophylus_angustatus	0.084472
Allophylus_arboreus	6.74594
Allophylus_bullatus	2.69058
Allophylus_cobbe	3.49381
Allophylus_decipiens	0.05923
Allophylus_ferrugineus	0.339576
Allophylus_hirtellus	2.69058
Allophylus_javensis	0.05923
Allophylus_natalensis	4.14404
Allophylus_psilospermus	0.045513
Allophylus_racemosus	0.045513
Allophylus_schweinfurthii	1.87021
Allophylus_sp	5.19894
Allophylus_spicatus	3.97747
Allosidastrum_pyramidatum	5.38585
Allosyncarpia_ternata	6.44601
Alnus_acuminata	0.994788
Alnus_alnobetula	0.087003
Alnus_cordata	1.42205
Alnus_cremastogyne	0.547834
Alnus_fauriei	2.64315
Alnus_ferdinandi-coburgii	0.547834
Alnus_firma	1.59193
Alnus_formosana	0.54221
Alnus_glutinosa	0.777515
Alnus_henryi	11.4747
Alnus_hirsuta	0.777515
Alnus_incana	1.27384
Alnus_japonica	1.59193
Alnus_mandshurica	1.94406
Alnus_maritima	0.595878
Alnus_matsumurae	0.42114
Alnus_maximowiczii	0.087003
Alnus_nepalensis	16.1132
Alnus_nitida	5.90986
Alnus_oblongifolia	0.994788
Alnus_orientalis	1.09905
Alnus_pendula	0.807653
Alnus_rhombifolia	1.37642
Alnus_rubra	1.27384
Alnus_serrulata	0.595878
Alnus_serrulatoides	0.047281
Alnus_sieboldiana	0.807653
Alnus_subcordata	1.09905
Alnus_trabeculosa	0.047281
Alphitonia_excelsa	24.9976
Alphitonia_incana	15.5448
Alsomitra_macrocarpa	34.9065
Althaea_armeniaca	0.694891
Althaea_aucheri	0.767937
Althaea_cannabina	0.833525
Althaea_hirsuta	1.02823
Althaea_longiflora	1.02823
Althaea_ludwigii	4.09382
Althaea_officinalis	0.694891
Alvaradoa_amorphoides	25.8009
Alyogyne_hakeifolia	9.28141
Alysicarpus_ovalifolius	6.58392
Alysicarpus_vaginalis	6.58392
Alyssoides_cretica	4.31554
Alyssoides_utriculata	4.31554
Alyssopsis_mollis	2.86152
Alyssopsis_trinervis	2.86152
Alyssum_alpestre	3.90495
Alyssum_alyssoides	0.614958
Alyssum_anatolicum	23.5866
Alyssum_argenteum	1.17557
Alyssum_aureum	5.07977
Alyssum_baumgartnerianum	2.50896
Alyssum_bertolonii	0.930525
Alyssum_caricum	4.77698
Alyssum_condensatum	3.06179
Alyssum_corsicum	5.6077
Alyssum_corymbosoides	6.11552
Alyssum_cypricum	7.13096
Alyssum_dasycarpum	3.95596
Alyssum_davisianum	1.6246
Alyssum_densistellatum	1.83308
Alyssum_desertorum	4.93008
Alyssum_euboeum	3.04079
Alyssum_fallacinum	3.25447
Alyssum_floribundum	2.99652
Alyssum_fragillimum	3.04079
Alyssum_heldreichii	2.01835
Alyssum_huber-morathii	1.25144
Alyssum_klimesii	5.8174
Alyssum_lenense	2.50896
Alyssum_lesbiacum	5.6077
Alyssum_linifolium	5.07977
Alyssum_meniocoides	14.3108
Alyssum_montanum	0.614958
Alyssum_murale	1.17557
Alyssum_nebrodense	4.77698
Alyssum_obovatum	2.58437
Alyssum_obtusifolium	7.49983
Alyssum_orbelicum	3.76556
Alyssum_oxycarpum	2.25221
Alyssum_peltarioides	1.25144
Alyssum_pinifolium	7.18881
Alyssum_pintodasilvae	0.581952
Alyssum_pterocarpum	4.97188
Alyssum_repens	2.49283
Alyssum_robertianum	2.34609
Alyssum_serpyllifolium	0.581952
Alyssum_sibiricum	1.6246
Alyssum_simplex	4.28876
Alyssum_smolikanum	2.2416
Alyssum_tavolarae	0.930525
Alyssum_tenium	2.7062
Alyssum_tenuifolium	0.881285
Alyssum_tortuosum	1.83365
Alyssum_troodi	2.58437
Alyssum_virgatum	17.6696
Alyssum_wulfenianum	17.6696
Alzatea_verticillata	52.2185
Amanoa_caribaea	13.4514
Amanoa_strobilacea	13.4514
Amaroria_soulameoides	10.1371
Amblygonocarpus_andongensis	2.99088
Amburana_acreana	0.785099
Amburana_cearensis	0.785099
Amelanchier_alnifolia	0.028545
Amelanchier_arborea	0.059438
Amelanchier_asiatica	2.98575
Amelanchier_bartramiana	0.059438
Amelanchier_canadensis	0.39613
Amelanchier_cusickii	0.173187
Amelanchier_fernaldii	0.468968
Amelanchier_interior	0.319814
Amelanchier_intermedia	0.816877
Amelanchier_laevis	0.068318
Amelanchier_lamarckii	0.068318
Amelanchier_nantucketensis	0.39613
Amelanchier_ovalis	2.78016
Amelanchier_pumila	0.126538
Amelanchier_quinti-martii	0.7643
Amelanchier_sanguinea	0.028545
Amelanchier_spicata	1.23042
Amelanchier_stolonifera	0.433783
Amelanchier_utahensis	0.126538
Amesiodendron_S96	26.4406
Amherstia_nobilis	11.2244
Amicia_andicola	9.03457
Amicia_fimbriata	1.70703
Amicia_glandulosa	9.03457
Amicia_lobbiana	10.569
Amicia_medicaginea	2.67551
Amicia_micrantha	0.25404
Amicia_sp	0.25404
Amicia_zygomeris	8.81508
Ammannia_auriculata	3.72677
Ammannia_baccifera	14.7456
Ammannia_coccinea	7.68821
Ammannia_latifolia	10.4284
Ammannia_prieuriana	3.72677
Ammodendron_bifolium	9.89639
Ammodendron_conollyi	9.38602
Ammopiptanthus_mongolicus	0.056465
Ammopiptanthus_nanus	0.056465
Ammosperma_cinerea	11.8265
Amoreuxia_wrightii	18.1793
Amorimia_amazonica	1.50435
Amorimia_camporum	1.55481
Amorimia_exotropica	1.50435
Amorimia_kariniana	1.57908
Amorimia_rigida	1.91705
Amorimia_velutina	1.79763
Amorpha_apiculata	0.490315
Amorpha_californica	2.14309
Amorpha_canescens	0.454084
Amorpha_fruticosa	0.454084
Amorpha_georgiana	0.490315
Ampelocera_hottlei	33.1745
Ampelopsis_arborea	12.6807
Ampelopsis_cantoniensis	12.6807
Ampelopsis_chaffanjonii	12.0409
Ampelopsis_delavayana	48.7151
Ampelopsis_grossedentata	12.9805
Ampelopsis_megalophylla	12.0409
Ampelosicyos_leandrii	1.70833
Ampelosycios_humblotii	5.06332
Ampelosycios_scandens	1.70833
Ampelozizyphus_amazonicus	28.5211
Amperea_xiphoclada	20.0593
Amphiblemma_cymosum	9.08299
Amphicarpaea_bracteata	7.27763
Amphicarpaea_edgeworthii	7.32075
Amphicarpaea_trisperma	7.27763
Amphimas_pterocarpoides	47.4963
Amphipterygium_adstringens	1.40655
Amphirrhox_longifolia	10.3754
Amphirrhox_surinamensis	10.3754
Amphithalea_alba	0.540965
Amphithalea_axillaris	0.564596
Amphithalea_biovulata	0.564596
Amphithalea_ciliaris	0.085818
Amphithalea_cuneifolia	2.32558
Amphithalea_dahlgrenii	0.073822
Amphithalea_ericifolia	1.22565
Amphithalea_flava	1.75719
Amphithalea_fourcadei	1.93076
Amphithalea_imbricata	0.981934
Amphithalea_intermedia	0.686522
Amphithalea_micrantha	0.766517
Amphithalea_monticola	0.38365
Amphithalea_muirii	2.34097
Amphithalea_muraltioides	0.442172
Amphithalea_obtusiloba	0.073822
Amphithalea_oppositifolia	1.04536
Amphithalea_pageae	2.32668
Amphithalea_parvifolia	2.17641
Amphithalea_phylicoides	1.89063
Amphithalea_rostrata	1.86633
Amphithalea_speciosa	1.11072
Amphithalea_spinosa	1.51387
Amphithalea_stokoei	0.776892
Amphithalea_tomentosa	0.540965
Amphithalea_tortilis	0.38365
Amphithalea_villosa	2.04347
Amphithalea_violacea	0.686522
Amphithalea_virgata	0.981934
Amphithalea_vlokii	2.16543
Amphithalea_williamsonii	0.766517
Amygdalus_kurdistanica	1.64737
Amygdalus_nairica	1.35994
Amygdalus_orazii	0.743028
Amygdalus_pabotii	1.62914
Amygdalus_reticulata	0.100132
Amygdalus_wendelboi	0.100132
Amyrea_sambiranensis	9.82562
Anacaona_sphaerica	4.99268
Anacardium_excelsum	10.2158
Anacardium_occidentale	9.54315
Anacardium_spruceanum	9.54315
Anadenanthera_colubrina	2.14665
Anadenanthera_peregrina	2.14665
Anagyris_foetida	0.807518
Anagyris_latifolia	0.807518
Anarthrophyllum_capitatum	0.091158
Anarthrophyllum_cumingii	2.64386
Anarthrophyllum_desideratum	11.5729
Anarthrophyllum_elegans	2.64386
Anarthrophyllum_rigidum	0.091158
Anastatica_hierochuntica	7.80824
Anchietea_parvifolia	9.96586
Anchietea_salutaris	9.96586
Anchietea_selloviana	13.725
Anchonium_billardieri	2.18772
Anchonium_elichrysifolium	10.2154
Ancistrothyrsus_tessmannii	21.1857
Ancistrotropis_firmula	2.12347
Ancistrotropis_peduncularis	2.12347
Andeimalva_chilensis	1.99814
Andeimalva_machupicchensis	0.662458
Andeimalva_mandonii	0.770902
Andeimalva_spiciformis	0.662458
Andira_aubletii	52.1528
Andira_carvalhoi	1.30493
Andira_galeottiana	0.027475
Andira_humilis	1.26154
Andira_inermis	6.23811
Andira_legalis	1.23438
Andira_marauensis	6.06038
Andira_ormosioides	0.027475
Andrachne_arida	6.02874
Andrachne_aspera	39.6427
Andrachne_microphylla	16.9992
Andrachne_ovalis	35.6622
Andrachne_telephioides	16.9992
Androsiphonia_adenostegia	17.3401
Androstachys_johnsonii	8.11425
Anelsonia_eurycarpa	7.61852
Aneulophus_africanus	46.3118
Angasomyrtus_salina	8.83304
Angophora_bakeri	0.03781
Angophora_costata	10.5131
Angophora_hispida	9.59621
Angophora_leiocarpa	11.0525
Angophora_robur	0.35441
Angophora_woodsiana	0.03781
Angostura_granulosa	12.1792
Angylocalyx_braunii	18.6731
Angylocalyx_sp	11.9997
Angylocalyx_talbotii	18.0616
Anisadenia_khasyana	0.990735
Anisadenia_pubescens	0.990735
Anisadenia_saxatilis	1.63569
Anisodontea_capensis	0.071802
Anisodontea_malvastroides	0.071802
Anisodontea_triloba	9.64952
Anisophyllea_cinnamomoides	18.0325
Anisophyllea_corneri	14.8857
Anisophyllea_disticha	14.8857
Anisophyllea_fallax	6.09504
Anisophyllea_manausensis	17.9113
Anisophyllea_meniaudi	0.998171
Anisophyllea_myriosticta	6.09504
Anisophyllea_obtusifolia	1.9536
Anisophyllea_polyneura	10.0711
Anisophyllea_pomifera	3.57013
Anisophyllea_purpurascens	3.57013
Anisophyllea_sororia	0.998171
Anisoptera_laevis	2.88378
Anisoptera_marginata	10.8575
Anisoptera_oblonga	2.88378
Annamocarya_sinensis	13.7965
Anodopetalum_biglandulosum	3.05459
Anogeissus_acuminata	1.29643
Anogeissus_latifolia	1.37241
Anogeissus_leiocarpa	1.89688
Anogeissus_pendula	1.32328
Anogeissus_sericea	1.29643
Anotea_flavida	7.16483
Antheroporum_glaucum	41.6926
Anthodiscus_amazonicus	1.68994
Anthodiscus_peruanus	1.68994
Anthodon_decussatum	3.97586
Anthonotha_fragrans	8.01413
Anthonotha_gabunensis	1.84574
Anthonotha_macrophylla	1.97541
Anthonotha_pynaertii	2.17288
Anthostema_madagascariense	2.7046
Anthostema_senegalense	4.22729
Anthostema_sp	2.7046
Anthyllis_aurea	2.02157
Anthyllis_barba-jovis	3.94274
Anthyllis_circinnata	5.30065
Anthyllis_cornicina	0.063786
Anthyllis_cytisoides	0.063786
Anthyllis_hamosa	5.30065
Anthyllis_henoniana	0.048729
Anthyllis_hermanniae	2.64603
Anthyllis_hystrix	2.64603
Anthyllis_lagascana	0.048729
Anthyllis_lemanniana	1.53653
Anthyllis_lotoides	1.30468
Anthyllis_montana	1.45137
Anthyllis_onobrychoides	0.172716
Anthyllis_polycephala	0.337918
Anthyllis_ramburii	0.172716
Anthyllis_rupestris	0.405233
Anthyllis_splendens	2.02157
Anthyllis_tejedensis	0.337918
Anthyllis_terniflora	7.21817
Anthyllis_vulneraria	1.53653
Anthyllis_warnieri	2.16877
Antiaris_toxicaria	7.8939
Antidesma_alexiteria	3.29165
Antidesma_bunius	3.38084
Antidesma_montanum	38.6987
Antidesma_pentandrum	3.29165
Antidesma_venosum	3.38084
Antopetitia_abyssinica	22.3127
Antrocaryon_amazonicum	4.15217
Aotus_carinata	7.16587
Aotus_cordifolia	7.16587
Aotus_ericoides	19.1615
Apacheria_chiricahuensis	15.7332
Aparisthmium_cordatum	6.77112
Apeiba_glabra	2.03093
Apeiba_membranacea	2.03093
Apeiba_petoumo	2.05586
Apeiba_tibourbou	5.32034
Aphanamixis_borneensis	3.71472
Aphanamixis_polystachya	3.71472
Aphananthe_aspera	17.0539
Aphananthe_monoica	17.0539
Aphanes_arvensis	0.316821
Aphanes_australis	1.05947
Aphanes_cornucopioides	1.05947
Aphanes_microcarpa	1.46028
Aphanes_minutiflora	0.316821
Aphanes_sp	1.43244
Aphanocalyx_cynometroides	0.62627
Aphanocalyx_djumaensis	0.62627
Aphanocalyx_heitzii	4.72463
Aphloia_theiformis	75.9211
Aphragmus_eschscholtzianus	3.22414
Aphragmus_hobsonii	0.257378
Aphragmus_nepalensis	3.22414
Aphragmus_obscurus	4.3343
Aphragmus_ohbana	0.257378
Aphragmus_oxycarpus	8.00827
Aphragmus_serpens	1.07994
Apinagia_corymbosa	0.039558
Apinagia_fimbrifolia	7.3649
Apinagia_fluitans	4.58543
Apinagia_longifolia	2.10386
Apinagia_nana	19.0853
Apinagia_richardiana	2.60594
Apinagia_riedelii	0.039558
Apinagia_staheliana	2.60594
Apinagia_surumuensis	2.10386
Apinagia_yguazuensis	2.19911
Apios_americana	8.44066
Apios_carnea	9.95115
Apios_delavayi	5.93236
Apios_fortunei	5.93236
Apios_priceana	17.3309
Apios_sp	8.40943
Apios_taiwaniana	8.40943
Aplanodes_doidgeana	19.6231
Apodanthera_longipedicellata	3.62912
Apodanthera_mandonii	3.62912
Apodanthera_sagittifolia	9.58373
Apodanthes_caseariae	70.7325
Apodiscus_chevalieri	7.79118
Apodostigma_pallens	7.5626
Apophyllum_anomalum	8.28166
Apoplanesia_paniculata	16.5919
Aporosa_frutescens	4.39507
Aporosa_papuana	4.39507
Aporosa_yunnanensis	7.31437
Apuleia_leiocarpa	4.01875
Apurimacia_boliviana	20.2942
Apurimacia_dolichocarpa	22.5206
Aquilaria_beccariana	6.66184
Aquilaria_crassna	0.027418
Aquilaria_malaccensis	1.48374
Aquilaria_rugosa	1.77596
Aquilaria_sinensis	0.027418
Aquilaria_yunnanensis	1.50956
Arabidella_eremigena	14.3293
Arabidella_trisecta	14.6925
Arabidopsis_arenicola	0.550679
Arabidopsis_arenosa	0.85351
Arabidopsis_cebennensis	2.20804
Arabidopsis_croatica	0.440236
Arabidopsis_halleri	0.663603
Arabidopsis_kamchatica	0.441101
Arabidopsis_lyrata	0.550679
Arabidopsis_neglecta	0.271534
Arabidopsis_pedemontana	2.20804
Arabidopsis_petraea	9.57307
Arabidopsis_sp	0.271534
Arabidopsis_suecica	0.440236
Arabidopsis_thaliana	10.0989
Arabidopsis_umezawana	0.441101
Arabis_abietina	1.33709
Arabis_aculeolata	0.062615
Arabis_allionii	0.0889975
Arabis_alpina	0.678053
Arabis_amplexicaulis	0.135203
Arabis_androsacea	2.28782
Arabis_arenicola	0.656733
Arabis_ariana	0.389799
Arabis_aubrietioides	0.787052
Arabis_aucheri	0.502556
Arabis_axillaris	11.9565
Arabis_axilliflora	3.54925
Arabis_beirana	0.708342
Arabis_bijuga	0.062438
Arabis_blepharophylla	0.062615
Arabis_brachycarpa	0.078967
Arabis_bryoides	4.1423
Arabis_caerulea	7.57971
Arabis_carduchorum	1.74745
Arabis_caucasica	0.333034
Arabis_christianii	0.224501
Arabis_ciliata	1.27774
Arabis_collina	0.233878
Arabis_conringioides	0.50976
Arabis_cretica	1.91963
Arabis_crucisetosa	0.247682
Arabis_cypria	0.759156
Arabis_deflexa	0.837575
Arabis_doumetii	0.062635
Arabis_erikii	0.069832
Arabis_erubescens	0.062635
Arabis_eschscholtziana	1.3192
Arabis_ferdinandi-coburgii	1.76647
Arabis_flagellosa	0.889143
Arabis_furcata	0.411924
Arabis_georgiana	0.411924
Arabis_hirsuta	1.36279
Arabis_ionocalyx	0.719263
Arabis_josiae	0.50976
Arabis_juressi	1.29284
Arabis_kamelinii	0.389799
Arabis_karategina	0.601233
Arabis_kennedyae	4.07217
Arabis_kokanica	2.89287
Arabis_macdonaldiana	0.438681
Arabis_modesta	0.094918
Arabis_mollis	0.078967
Arabis_nepetifolia	1.10187
Arabis_nordmanniana	0.562652
Arabis_nova	0.069832
Arabis_nuristanica	0.524791
Arabis_oregana	0.094918
Arabis_ottonis-schulzii	13.0578
Arabis_paniculata	1.05288
Arabis_parvula	0.502556
Arabis_planisiliqua	1.30555
Arabis_procurrens	1.76647
Arabis_pterosperma	0.062438
Arabis_pubescens	3.07493
Arabis_pumila	0.04724
Arabis_purpurea	0.678053
Arabis_recta	0.763288
Arabis_sachokiana	1.74745
Arabis_sagittata	0.333034
Arabis_scabra	1.17018
Arabis_scopoliana	3.10545
Arabis_serrata	0.021401
Arabis_setosifolia	3.13276
Arabis_soyeri	0.04724
Arabis_sp	0.233878
Arabis_stelleri	0.021401
Arabis_stellulata	2.36572
Arabis_stenocarpa	0.708342
Arabis_subflava	5.98741
Arabis_surculosa	1.46743
Arabis_tianschanica	0.695285
Arabis_tricornuta	2.64944
Arabis_turrita	22.7299
Arabis_verna	0.89483
Arachis_appressipila	1.0643
Arachis_batizocoi	0.933201
Arachis_brevipetiolata	0.495278
Arachis_burchellii	0.989225
Arachis_burkartii	5.07933
Arachis_cardenasii	0.523135
Arachis_correntina	1.00092
Arachis_cruziana	0.933201
Arachis_decora	0.040161
Arachis_duranensis	0.053382
Arachis_glabrata	0.927483
Arachis_glandulifera	3.12534
Arachis_guaranitica	0.938407
Arachis_helodes	0.308991
Arachis_hermannii	0.220847
Arachis_hoehnei	1.00092
Arachis_hypogaea	1.09481
Arachis_ipaensis	0.097687
Arachis_kempff-mercadoi	0.641747
Arachis_kretschmeri	0.927483
Arachis_kuhlmannii	0.520318
Arachis_linearifolia	0.308991
Arachis_lutescens	2.36
Arachis_magna	1.28332
Arachis_major	0.220847
Arachis_matiensis	1.0643
Arachis_microsperma	0.615659
Arachis_monticola	0.053382
Arachis_palustris	0.0718405
Arachis_paraguariensis	1.43484
Arachis_pflugeae	1.36634
Arachis_pintoi	0.061628
Arachis_praecox	0.040161
Arachis_pusilla	7.44872
Arachis_repens	0.061628
Arachis_schininii	0.615659
Arachis_simpsonii	0.984422
Arachis_sp	1.4907
Arachis_stenosperma	0.738546
Arachis_triseminata	7.88823
Arachis_tuberosa	0.495278
Arachis_valida	0.905179
Arachis_villosa	0.670566
Arachis_villosulicarpa	0.989225
Arachis_williamsii	0.097687
Aragallus_verticillaris	1.08987
Arapatiella_emarginata	5.12876
Arapatiella_psilophylla	5.62231
Archidendron_bigeminum	5.38936
Archidendron_clypearia	5.38936
Archidendron_ellipticum	4.41612
Archidendron_glabrum	2.51309
Archidendron_havilandii	4.41612
Archidendron_hirsutum	11.4197
Archidendron_kanisii	0.323545
Archidendron_lucidum	8.19883
Archidendron_lucyi	2.51309
Archidendron_ptenopum	3.90608
Archidendron_turgidum	8.28236
Archidendron_whitei	0.323545
Archidendropsis_basaltica	1.40117
Archidendropsis_thozetiana	1.40117
Archirhodomyrtus_beckleri	5.96342
Archytaea_triflora	11.6712
Arcoa_gonavensis	38.6543
Arcyosperma_primulifolium	4.61562
Arfeuillea_arborescens	11.9507
Argomuellera_macrophylla	13.3544
Argyrocytisus_battandieri	9.21252
Argyrolobium_arabicum	3.56619
Argyrolobium_armindae	3.56619
Argyrolobium_harveyanum	3.41399
Argyrolobium_lanceolatum	2.39948
Argyrolobium_marginatum	1.74117
Argyrolobium_megarrhizum	1.75759
Argyrolobium_uniflorum	19.2605
Argyrolobium_zanonii	13.5378
Argythamnia_guatemalensis	4.2153
Aria_alnifolia	0.094156
Arillastrum_gummiferum	18.8125
Aristogeitonia_monophylla	9.39044
Aristotelia_chilensis	13.8746
Aristotelia_serrata	13.8746
Armeniaca_zhengheensis	1.75883
Armoracia_rusticana	15.4371
Arnhemia_cryptantha	3.72093
Aronia_arbutifolia	0.055356
Aronia_melanocarpa	0.055356
Aronia_prunifolia	1.51393
Aronia_sp	0.10989
Arthrostemma_ciliatum	30.6863
Artocarpus_altilis	7.70689
Artocarpus_camansi	7.70689
Artocarpus_heterophyllus	0.149212
Artocarpus_lakoocha	2.47184
Artocarpus_sepicanus	11.8072
Artocarpus_styracifolius	0.066356
Artocarpus_vriesianus	0.066356
Aruncus_aethusifolius	0.689475
Aruncus_dioicus	0.689475
Arytera_brackenridgei	1.92102
Arytera_chartacea	2.81177
Arytera_divaricata	1.83566
Arytera_littoralis	1.90885
Arytera_microphylla	1.83566
Arytera_neoebudensis	2.81177
Aschersoniodoxa_cachensis	5.69366
Aschersoniodoxa_peruviana	10.3269
Aspalathus_abietina	0.039257
Aspalathus_acanthes	0.039257
Aspalathus_acanthoclada	0.508782
Aspalathus_acifera	0.095762
Aspalathus_aciphylla	1.5734
Aspalathus_aculeata	0.340794
Aspalathus_acuminata	0.078629
Aspalathus_acutiflora	0.090743
Aspalathus_alopecurus	0.49273
Aspalathus_alpestris	1.43475
Aspalathus_altissima	0.509969
Aspalathus_angustifolia	0.354619
Aspalathus_araneosa	0.42757
Aspalathus_arenaria	0.288276
Aspalathus_argyrophanes	0.281676
Aspalathus_arida	1.24675
Aspalathus_aristata	0.555886
Aspalathus_aristifolia	0.498541
Aspalathus_aspalathoides	0.720184
Aspalathus_asparagoides	0.05201
Aspalathus_astroites	0.478399
Aspalathus_barbata	0.090612
Aspalathus_batodes	1.00084
Aspalathus_bidouwensis	0.774068
Aspalathus_biflora	0.500464
Aspalathus_bodkinii	0.535016
Aspalathus_bracteata	1.723
Aspalathus_brevicarpa	0.601869
Aspalathus_burchelliana	0.483191
Aspalathus_caledonensis	1.95229
Aspalathus_callosa	0.363208
Aspalathus_capensis	0.315256
Aspalathus_capitata	2.23293
Aspalathus_carnosa	0.04818
Aspalathus_cephalotes	1.4648
Aspalathus_chenopoda	0.047818
Aspalathus_chortophila	0.600574
Aspalathus_chrysantha	1.02364
Aspalathus_ciliaris	0.047818
Aspalathus_citrina	1.24675
Aspalathus_collina	0.090743
Aspalathus_commutata	0.261742
Aspalathus_confusa	0.046298
Aspalathus_cordata	0.090612
Aspalathus_corrudifolia	0.097405
Aspalathus_costulata	2.07449
Aspalathus_crassisepala	0.398269
Aspalathus_crenata	1.45497
Aspalathus_cuspidata	0.078629
Aspalathus_cymbiformis	0.352216
Aspalathus_cytisoides	0.334644
Aspalathus_desertorum	0.814837
Aspalathus_dianthophora	1.70064
Aspalathus_diffusa	1.60079
Aspalathus_divaricata	0.498541
Aspalathus_ericifolia	0.086556
Aspalathus_esterhuyseniae	0.101194
Aspalathus_florulenta	1.93735
Aspalathus_forbesii	0.0903085
Aspalathus_fusca	0.04818
Aspalathus_galeata	0.046298
Aspalathus_granulata	2.05722
Aspalathus_hirta	0.194757
Aspalathus_hispida	0.086556
Aspalathus_hystrix	0.156777
Aspalathus_incompta	1.11994
Aspalathus_incurva	0.151585
Aspalathus_incurvifolia	0.836757
Aspalathus_intervallaris	1.62798
Aspalathus_intricata	1.93735
Aspalathus_joubertiana	0.57093
Aspalathus_juniperina	1.31834
Aspalathus_lactea	1.08003
Aspalathus_laricifolia	0.220552
Aspalathus_lebeckioides	0.797797
Aspalathus_leucophylla	0.466641
Aspalathus_linearis	0.047461
Aspalathus_linguiloba	0.401307
Aspalathus_liptocoma	0.095762
Aspalathus_longifolia	0.836757
Aspalathus_longipes	0.492279
Aspalathus_macrantha	0.717775
Aspalathus_marginata	0.816592
Aspalathus_microphylla	0.224017
Aspalathus_mundiana	0.517572
Aspalathus_muraltioides	0.301393
Aspalathus_nigra	1.4648
Aspalathus_nivea	1.25337
Aspalathus_oblongifolia	1.66134
Aspalathus_opaca	0.05201
Aspalathus_pachyloba	2.2633
Aspalathus_pedicellata	0.609299
Aspalathus_pedunculata	0.737193
Aspalathus_pendula	0.047461
Aspalathus_perfoliata	0.284986
Aspalathus_perforata	0.261742
Aspalathus_petersonii	1.08884
Aspalathus_pinea	1.74233
Aspalathus_pinguis	0.288276
Aspalathus_polycephala	0.070349
Aspalathus_potbergensis	0.398269
Aspalathus_pycnantha	0.520176
Aspalathus_quadrata	1.62798
Aspalathus_quinquefolia	0.499171
Aspalathus_recurva	0.534913
Aspalathus_retroflexa	2.02404
Aspalathus_rubens	0.55269
Aspalathus_rubiginosa	0.242807
Aspalathus_salteri	0.242807
Aspalathus_sceptrum-aureum	0.559573
Aspalathus_securifolia	0.720184
Aspalathus_sericea	0.509969
Aspalathus_serpens	0.544417
Aspalathus_setacea	0.474888
Aspalathus_shawii	0.156777
Aspalathus_sp	0.341915
Aspalathus_spectabilis	0.709117
Aspalathus_spicata	0.3816
Aspalathus_spinescens	0.478399
Aspalathus_spinosa	0.341915
Aspalathus_stenophylla	0.101194
Aspalathus_stokoei	0.409844
Aspalathus_submissa	1.53212
Aspalathus_taylorii	0.815281
Aspalathus_tenuissima	0.786926
Aspalathus_teres	0.55269
Aspalathus_ternata	1.60079
Aspalathus_tridentata	0.499171
Aspalathus_triquetra	0.525737
Aspalathus_tuberculata	0.503888
Aspalathus_tylodes	0.315256
Aspalathus_uniflora	0.814837
Aspalathus_venosa	0.070349
Aspalathus_verbasciformis	0.281676
Aspalathus_vermiculata	0.737193
Aspalathus_villosa	0.61366
Aspalathus_vulnerans	0.097405
Aspalathus_vulpina	0.815281
Aspalathus_willdenowiana	0.717775
Asperuginoides_axillaris	21.556
Aspicarpa_brevipes	3.25413
Aspicarpa_harleyi	1.43573
Aspicarpa_hirtella	3.25413
Aspicarpa_hyssopifolia	6.44095
Aspicarpa_pulchella	3.10062
Aspicarpa_sericea	1.43573
Aspidopterys_elliptica	4.33707
Aspidopterys_sp	5.0218
Aspidopterys_tomentosa	4.37565
Asta_schaffneri	3.35545
Asta_stricta	3.35545
Astartea_clavifolia	12.8265
Astartea_fascicularis	5.44386
Astartea_heteranthera	7.79297
Asterolasia_asteriscophora	4.61569
Asterolasia_muricata	10.6178
Asterolasia_nivea	10.1102
Asterolasia_pallida	6.54559
Asterolasia_phebalioides	4.61569
Asterolasia_squamuligera	6.54559
Asteromyrtus_brassii	4.85359
Asteromyrtus_lysicephala	4.85359
Asteromyrtus_symphyocarpa	6.51036
Asterotrichion_discolor	0.751521
Astracantha_aurea	1.24555
Astracantha_bethlehemitica	0.151935
Astracantha_caspica	1.22983
Astracantha_cerasocrena	0.0681
Astracantha_cruentiflora	0.51211
Astracantha_cymbostegis	0.531138
Astracantha_diphtherites	0.444584
Astracantha_dipodura	0.198843
Astracantha_drusorum	0.317647
Astracantha_echidna	0.532198
Astracantha_eriosphaera	0.344728
Astracantha_floccosa	0.335441
Astracantha_gevashensis	0.286791
Astracantha_gossypina	0.170356
Astracantha_gummifera	0.335441
Astracantha_lepidantha	0.326914
[truncated: 17,741 more rows]

## Sheet: Fig. 2d
Species	Age	Keop_tropical		Species	Age	Geo_tropicality.
Abarema_jupunba	2.11909	1		Abarema_jupunba	2.11909	1
Abarema_macradenia	12.0542	1		Abarema_macradenia	12.0542	1
Abelmoschus_esculentus	11.7729	1		Abatia_parviflora	14.7554	1
Abelmoschus_manihot	7.26981	1		Abelmoschus_esculentus	11.7729	1
Abelmoschus_moschatus	2.18979	1		Abelmoschus_manihot	7.26981	1
Abrus_precatorius	8.38558	1		Abelmoschus_moschatus	2.18979	1
Abrus_pulchellus	1.59096	1		Abrus_mollis	1.59096	1
Abutilon_andrewsianum	7.03389	1		Abrus_precatorius	8.38558	1
Abutilon_indicum	0.059753	1		Abrus_pulchellus	1.59096	1
Abutilon_menziesii	1.15375	1		Abutilon_andrewsianum	7.03389	1
Abutilon_monteiroi	1.34848	1		Abutilon_angulatum	7.45769	1
Abutilon_sandwicense	1.59837	1		Abutilon_eremitopetalum	1.15375	1
Acacia_acradenia	2.38435	1		Abutilon_fruticosum	7.03389	1
Acacia_adoxa	1.39784	1		Abutilon_grandifolium	7.79494	1
Acacia_ampliceps	2.11782	1		Abutilon_indicum	0.059753	1
Acacia_amythethophylla	12.6811	1		Abutilon_menziesii	1.15375	1
Acacia_anasilla	0.283172	1		Abutilon_monteiroi	1.34848	1
Acacia_arabica	0.840811	1		Abutilon_peruvianum	4.60086	1
Acacia_armitii	0.284826	1		Abutilon_purpusii	0.859097	1
Acacia_asperulacea	0.67947	1		Abutilon_regnellii	1.32205	1
Acacia_auriculiformis	0.024437	1		Abutilon_sandwicense	1.59837	1
Acacia_brassii	1.5581	1		Acacia_abbreviata	0.889211	1
Acacia_brevispica	1.77786	1		Acacia_acradenia	2.38435	1
Acacia_centralis	0.093671	1		Acacia_adoxa	1.39784	1
Acacia_chiapensis	2.16063	1		Acacia_adsurgens	2.93169	1
Acacia_colei	0.602616	1		Acacia_alexandri	7.59703	1
Acacia_delibrata	2.96057	1		Acacia_ampliceps	2.11782	1
Acacia_dimidiata	4.68677	1		Acacia_amythethophylla	12.6811	1
Acacia_drepanolobium	1.46859	1		Acacia_anasilla	0.283172	1
Acacia_dudgeonii	0.040066	1		Acacia_ancistrocarpa	2.50176	1
Acacia_dunnii	0.897634	1		Acacia_angustissima	4.97572	1
Acacia_ehrenbergiana	6.69741	1		Acacia_aphanoclada	8.37806	1
Acacia_eriocarpa	3.26379	1		Acacia_arabica	0.840811	1
Acacia_eriopoda	0.053544	1		Acacia_arenaria	11.0424	1
Acacia_feddeana	0.070246	1		Acacia_armitii	0.284826	1
Acacia_gardneri	1.47652	1		Acacia_asperulacea	0.67947	1
Acacia_gentlei	0.86285	1		Acacia_atkinsiana	2.93169	1
Acacia_glaucocaesia	9.72114	1		Acacia_aulacocarpa	0.956776	1
Acacia_globulifera	0.603369	1		Acacia_auriculiformis	0.024437	1
Acacia_glomerosa	1.28125	1		Acacia_bivenosa	1.03032	1
Acacia_gonocarpa	3.8533	1		Acacia_boliviana	1.18053	1
Acacia_gonoclada	2.17065	1		Acacia_brassii	1.5581	1
Acacia_gracillima	2.59086	1		Acacia_brevispica	1.77786	1
Acacia_hammondii	1.47652	1		Acacia_centralis	0.093671	1
Acacia_hindsii	3.24855	1		Acacia_chiapensis	2.16063	1
Acacia_hirtipes	0.603369	1		Acacia_cincinnata	1.77277	1
Acacia_hockii	0.921004	1		Acacia_colei	0.602616	1
Acacia_hylonoma	9.44331	1		Acacia_coriacea	3.00335	1
Acacia_hypermeces	0.390191	1		Acacia_delibrata	2.96057	1
Acacia_laeta	6.0782	1		Acacia_dimidiata	4.68677	1
Acacia_latescens	3.2036	1		Acacia_drepanolobium	1.46859	1
Acacia_leucophloea	2.58416	1		Acacia_dudgeonii	0.040066	1
Acacia_lycopodiifolia	0.283172	1		Acacia_dunnii	0.897634	1
Acacia_lysiphloia	1.99371	1		Acacia_ehrenbergiana	6.69741	1
Acacia_maconochieana	1.00611	1		Acacia_elachantha	0.453583	1
Acacia_macrostachya	6.13178	1		Acacia_eriocarpa	3.26379	1
Acacia_mangium	0.102664	1		Acacia_eriopoda	0.053544	1
Acacia_mayana	1.29774	1		Acacia_erubescens	1.6326	1
Acacia_mellifera	2.23461	1		Acacia_etbaica	0.255864	1
Acacia_monticola	1.99371	1		Acacia_farnesiana	2.73073	1
Acacia_mountfordiae	0.854772	1		Acacia_fecunda	5.34254	1
Acacia_natalitia	0.921004	1		Acacia_feddeana	0.070246	1
Acacia_nilotica	11.0684	1		Acacia_ferruginea	3.56258	1
Acacia_nuperrima	4.68921	1		Acacia_fleckii	5.64984	1
Acacia_oncinocarpa	2.57317	1		Acacia_galpinii	5.69107	1
Acacia_orthocarpa	2.8548	1		Acacia_gardneri	1.47652	1
Acacia_pellita	2.43233	1		Acacia_gentlei	0.86285	1
Acacia_pennatula	0.086587	1		Acacia_georginae	1.86087	1
Acacia_perryi	0.390191	1		Acacia_glaucocaesia	9.72114	1
Acacia_planifrons	0.029586	1		Acacia_globulifera	0.603369	1
Acacia_platycarpa	2.29925	1		Acacia_glomerosa	1.28125	1
Acacia_plectocarpa	0.284826	1		Acacia_gnidium	0.080394	1
Acacia_praelongata	1.92828	1		Acacia_gonocarpa	3.8533	1
Acacia_proiantha	0.854772	1		Acacia_gonoclada	2.17065	1
Acacia_ptychophylla	2.89482	1		Acacia_gracillima	2.59086	1
Acacia_retinervis	1.82674	1		Acacia_hamersleyensis	3.108	1
Acacia_retivenea	2.25536	1		Acacia_hammondii	1.47652	1
Acacia_robusta	1.43037	1		Acacia_hilliana	0.889211	1
Acacia_sabulosa	0.774585	1		Acacia_hindsii	3.24855	1
Acacia_scleroxyla	13.5845	1		Acacia_hirtipes	0.603369	1
Acacia_senegal	0.040066	1		Acacia_hockii	0.921004	1
Acacia_sericoflora	2.40516	1		Acacia_hylonoma	9.44331	1
Acacia_seyal	8.17082	1		Acacia_hypermeces	0.390191	1
Acacia_sphaerocephala	0.06112	1		Acacia_inaequilatera	7.72494	1
Acacia_spirorbis	0.102664	1		Acacia_julifera	2.3746	1
Acacia_stigmatophylla	2.50176	1		Acacia_karroo	7.54888	1
Acacia_synchronicia	7.59703	1		Acacia_koa	1.18091	1
Acacia_tenuispica	2.68189	1		Acacia_laeta	6.0782	1
Acacia_tenuissima	4.20793	1		Acacia_latescens	3.2036	1
Acacia_thomsonii	0.453583	1		Acacia_leucophloea	2.58416	1
Acacia_torrei	8.18316	1		Acacia_longifolia	0.65802	1
Acacia_tortilis	2.56932	1		Acacia_longispicata	5.3299	1
Acacia_translucens	2.57317	1		Acacia_lycopodiifolia	0.283172	1
Acacia_tropica	3.00335	1		Acacia_lysiphloia	1.99371	1
Acacia_tumida	1.82674	1		Acacia_maconochieana	1.00611	1
Acacia_umbellata	2.46304	1		Acacia_macrostachya	6.13178	1
Acacia_usumacintensis	0.079349	1		Acacia_mangium	0.102664	1
Acacia_villosa	3.81722	1		Acacia_mayana	1.29774	1
Acacia_welwitschii	3.49603	1		Acacia_melleodora	0.774585	1
Acacia_wickhamii	2.66384	1		Acacia_mellifera	2.23461	1
Acacia_yirrkallensis	2.87502	1		Acacia_monticola	1.99371	1
Acaciella_chamelensis	0.502653	1		Acacia_mountfordiae	0.854772	1
Acaciella_glauca	1.18053	1		Acacia_nilotica	11.0684	1
Acaciella_rosei	1.89041	1		Acacia_nuperrima	4.68921	1
Acalypha_alopecuroides	1.81304	1		Acacia_oncinocarpa	2.57317	1
Acalypha_diversifolia	1.98091	1		Acacia_orthocarpa	2.8548	1
Acalypha_herzogiana	9.90538	1		Acacia_pachycarpa	0.050438	1
Acalypha_hispida	0.062856	1		Acacia_pellita	2.43233	1
Acalypha_insulana	0.062856	1		Acacia_pennatula	0.086587	1
Acalypha_macrostachya	6.02988	1		Acacia_perryi	0.390191	1
Acalypha_mortoniana	1.98091	1		Acacia_planifrons	0.029586	1
Acalypha_schiedeana	1.81304	1		Acacia_platycarpa	2.29925	1
Acalypha_wilkesiana	9.90538	1		Acacia_plectocarpa	0.284826	1
Acaulimalva_alismatifolia	0.817978	1		Acacia_praelongata	1.92828	1
Acer_calcaratum	0.244837	1		Acacia_proiantha	0.854772	1
Acer_laurinum	17.2611	1		Acacia_ptychophylla	2.89482	1
Aceratium_oppositifolium	0.060753	1		Acacia_pycnantha	0.102942	1
Acidocroton_oligostemon	2.82407	1		Acacia_pyrifolia	0.049113	1
Acidoton_urens	24.8018	1		Acacia_redolens	1.86087	1
Acioa_guianensis	7.39607	1		Acacia_reniformis	0.086847	1
Aciotis_rubricaulis	7.36428	1		Acacia_retinervis	1.82674	1
Acmanthera_latifolia	6.27593	1		Acacia_retinodes	0.104744	1
Acmena_acuminatissima	3.10587	1		Acacia_retivenea	2.25536	1
Acosmium_bijugum	3.83685	1		Acacia_riograndensis	0.070246	1
Acosmium_cardenasii	2.57503	1		Acacia_robusta	1.43037	1
Acosmium_dasycarpum	0.376172	1		Acacia_robynsiana	6.51844	1
Acosmium_diffusissimum	2.57503	1		Acacia_sabulosa	0.774585	1
Acosmium_lentiscifolium	3.61416	1		Acacia_saligna	12.6586	1
Acosmium_nitens	4.67454	1		Acacia_schaffneri	2.73073	1
Acridocarpus_adenophorus	9.00729	1		Acacia_schweinfurthii	10.3998	1
Acridocarpus_alopecurus	1.70308	1		Acacia_scleroxyla	13.5845	1
Acridocarpus_alternifolius	3.38765	1		Acacia_senegal	0.040066	1
Acridocarpus_austrocaledonicus	7.39973	1		Acacia_sericoflora	2.40516	1
Acridocarpus_chevalieri	3.38765	1		Acacia_seyal	8.17082	1
Acridocarpus_excelsus	7.39973	1		Acacia_sphaerocephala	0.06112	1
Acridocarpus_longifolius	9.64397	1		Acacia_spirorbis	0.102664	1
Acridocarpus_macrocalyx	1.71348	1		Acacia_spondylophylla	6.69168	1
Acridocarpus_orientalis	7.24891	1		Acacia_stigmatophylla	2.50176	1
Acridocarpus_plagiopterus	3.54634	1		Acacia_stipuligera	2.7777	1
Acridocarpus_spectabilis	4.05117	1		Acacia_synchronicia	7.59703	1
Acridocarpus_staudtii	1.71348	1		Acacia_tenuispica	2.68189	1
Acridocarpus_zanzibaricus	0.643264	1		Acacia_tenuissima	4.20793	1
Acronychia_acronychioides	3.68041	1		Acacia_tephrina	0.987931	1
Acronychia_pedunculata	4.26028	1		Acacia_thomsonii	0.453583	1
Actinostemon_amazonicus	21.7822	1		Acacia_torrei	8.18316	1
Actinostemon_caribaeus	13.7543	1		Acacia_tortilis	2.56932	1
Adansonia_digitata	0.655917	1		Acacia_translucens	2.57317	1
Adansonia_fony	1.0443	1		Acacia_tropica	3.00335	1
Adansonia_grandidieri	1.17552	1		Acacia_tumida	1.82674	1
Adansonia_kilima	0.655917	1		Acacia_umbellata	2.46304	1
Adansonia_madagascariensis	0.415301	1		Acacia_usumacintensis	0.079349	1
Adansonia_perrieri	0.09293	1		Acacia_villosa	3.81722	1
Adansonia_rubrostipa	3.76423	1		Acacia_wanyu	1.37046	1
Adansonia_suarezensis	1.0443	1		Acacia_welwitschii	3.49603	1
Adansonia_za	0.09293	1		Acacia_wickhamii	2.66384	1
Adelia_barbinervis	10.0231	1		Acacia_xanthophloea	0.438512	1
Adelia_membranifolia	7.82188	1		Acacia_yirrkallensis	2.87502	1
Adelia_oaxacana	6.21988	1		Acaciella_angustissima	0.038557	1
Adelia_ricinella	8.48626	1		Acaciella_chamelensis	0.502653	1
Adelia_triloba	7.82188	1		Acaciella_glauca	1.18053	1
Adelobotrys_adscendens	4.4615	1		Acaciella_rosei	1.89041	1
Adelobotrys_boissieriana	0.046196	1		Acaciella_tequilana	0.038557	1
Adelobotrys_macrantha	0.046196	1		Acaena_cylindristachya	4.71736	1
Adenanthera_pavonina	0.083854	1		Acalypha_alopecuroides	1.81304	1
Adenaria_floribunda	3.59538	1		Acalypha_diversifolia	1.98091	1
Adenia_cynanchifolia	16.0205	1		Acalypha_herzogiana	9.90538	1
Adenia_heterophylla	27.362	1		Acalypha_hispida	0.062856	1
Adenia_keramanthus	4.15442	1		Acalypha_insulana	0.062856	1
Adenoa_cubensis	43.1564	1		Acalypha_macrostachya	6.02988	1
Adenochlaena_leucocephala	2.39907	1		Acalypha_mortoniana	1.98091	1
Adenophaedra_grandifolia	20.2813	1		Acalypha_platyphylla	11.5227	1
Adesmia_exilis	53.4881	1		Acalypha_schiedeana	1.81304	1
Aegle_marmelos	8.18634	1		Acalypha_wilkesiana	9.90538	1
Aeglopsis_chevalieri	6.56789	1		Acanthothamnus_aphyllus	4.96993	1
Aenigmatanthera_doniana	1.56821	1		Acaulimalva_alismatifolia	0.817978	1
Aenigmatanthera_lasiandra	1.56821	1		Acaulimalva_dryadifolia	0.817978	1
Aeschynomene_afraspera	5.87704	1		Acca_sellowiana	6.84085	1
Aeschynomene_americana	6.32841	1		Acer_calcaratum	0.244837	1
Aeschynomene_aspera	12.4399	1		Acer_laurinum	17.2611	1
Aeschynomene_brasiliana	12.7866	1		Acer_tonkinense	0.473672	1
Aeschynomene_ciliata	4.14085	1		Aceratium_ferrugineum	0.060753	1
Aeschynomene_compacta	22.0536	1		Aceratium_oppositifolium	0.060753	1
Aeschynomene_crassicaulis	10.4799	1		Acidocroton_oligostemon	2.82407	1
Aeschynomene_cristata	3.29466	1		Acidocroton_trichophyllus	3.70269	1
Aeschynomene_deamii	25.2559	1		Acidocroton_verrucosus	2.82407	1
Aeschynomene_elaphroxylon	21.8178	1		Acidoton_urens	24.8018	1
Aeschynomene_evenia	0.56694	1		Acioa_guianensis	7.39607	1
Aeschynomene_fascicularis	9.4352	1		Aciotis_rubricaulis	7.36428	1
Aeschynomene_filosa	3.39486	1		Acmanthera_latifolia	6.27593	1
Aeschynomene_fluminensis	0.778109	1		Acmena_acuminatissima	3.10587	1
Aeschynomene_histrix	13.5733	1		Acosmium_bijugum	3.83685	1
Aeschynomene_indica	0.56694	1		Acosmium_cardenasii	2.57503	1
Aeschynomene_martii	15.16	1		Acosmium_dasycarpum	0.376172	1
Aeschynomene_nilotica	7.1644	1		Acosmium_diffusissimum	2.57503	1
Aeschynomene_paniculata	12.7866	1		Acosmium_lentiscifolium	3.61416	1
Aeschynomene_parviflora	0.778109	1		Acosmium_nitens	4.67454	1
Aeschynomene_pfundii	10.571	1		Acosmium_subelegans	1.53647	1
Aeschynomene_pratensis	4.83981	1		Acridocarpus_adenophorus	9.00729	1
Aeschynomene_purpusii	9.4352	1		Acridocarpus_alopecurus	1.70308	1
Aeschynomene_rudis	2.69413	1		Acridocarpus_alternifolius	3.38765	1
Aeschynomene_scabra	5.43554	1		Acridocarpus_austrocaledonicus	7.39973	1
Aeschynomene_schimperi	3.29466	1		Acridocarpus_ballyi	0.643264	1
Aeschynomene_sensitiva	4.83981	1		Acridocarpus_chevalieri	3.38765	1
Aeschynomene_tambacoundensis	3.39486	1		Acridocarpus_excelsus	7.39973	1
Aeschynomene_uniflora	24.9274	1		Acridocarpus_longifolius	9.64397	1
Aeschynomene_villosa	6.32841	1		Acridocarpus_macrocalyx	1.71348	1
Aeschynomene_virginica	2.69413	1		Acridocarpus_orientalis	7.24891	1
Aeschynomene_vogelii	13.8547	1		Acridocarpus_plagiopterus	3.54634	1
Afgekia_mahidolae	14.9875	1		Acridocarpus_scheffleri	1.64465	1
Afgekia_sericea	14.9875	1		Acridocarpus_spectabilis	4.05117	1
Afraegle_paniculata	5.4318	1		Acridocarpus_staudtii	1.71348	1
Afrostyrax	14.2307	1		Acridocarpus_zanzibaricus	0.643264	1
Afrotrewia_kamerunica	37.0153	1		Acrocarpus_fraxinifolius	22.4711	1
Afzelia_bella	1.03561	1		Acronychia_acidula	4.26028	1
Afzelia_bipindensis	1.00388	1		Acronychia_acronychioides	3.68041	1
Afzelia_quanzensis	1.00388	1		Acronychia_crassipetala	1.25379	1
Aganope_gabonica	8.41348	1		Acronychia_laevis	1.25379	1
Aganope_heptaphylla	2.45582	1		Acronychia_pedunculata	4.26028	1
Aganope_impressa	4.65865	1		Acsmithia_elliptica	4.32826	1
Aganope_leucobotrya	4.65865	1		Actinocheita_filicina	20.9074	1
Aganope_stuhlmannii	4.88107	1		Actinostemon_amazonicus	21.7822	1
Aganope_thyrsiflora	3.71671	1		Actinostemon_caribaeus	13.7543	1
Agatea_schlechteri	2.02289	1		Actinostemon_concolor	13.7543	1
Agatea_veillonii	3.99225	1		Adansonia_digitata	0.655917	1
Agelaea_pentagyna	8.9957	1		Adansonia_fony	1.0443	1
Agelaea_trinervis	4.68671	1		Adansonia_grandidieri	1.17552	1
Aglaia_argentea	0.0826395	1		Adansonia_kilima	0.655917	1
Aglaia_cucullata	8.55468	1		Adansonia_madagascariensis	0.415301	1
Aglaia_elaeagnoidea	8.9964	1		Adansonia_perrieri	0.09293	1
Aglaia_elliptica	4.93719	1		Adansonia_rubrostipa	3.76423	1
Aglaia_formosana	7.26922	1		Adansonia_suarezensis	1.0443	1
Aglaia_goebeliana	4.28232	1		Adansonia_za	0.09293	1
Aglaia_korthalsii	0.085284	1		Adelia_barbinervis	10.0231	1
Aglaia_lepiorrhachis	1.93492	1		Adelia_membranifolia	7.82188	1
Aglaia_leptantha	1.92808	1		Adelia_oaxacana	6.21988	1
Aglaia_odoratissima	0.085284	1		Adelia_ricinella	8.48626	1
Aglaia_rimosa	0.044746	1		Adelia_triloba	7.82188	1
Aglaia_sapindina	5.98804	1		Adelobotrys_adscendens	4.4615	1
Aglaia_sexipetala	4.4125	1		Adelobotrys_boissieriana	0.046196	1
Aglaia_silvestris	3.05524	1		Adelobotrys_macrantha	0.046196	1
Agrostistachys_borneensis	39.2686	1		Adenanthera_microsperma	0.083854	1
Ailanthus_integrifolia	9.59634	1		Adenanthera_pavonina	0.083854	1
Airyantha_schweinfurthii	25.5583	1		Adenaria_floribunda	3.59538	1
Alantsilodendron_alluaudianum	1.18015	1		Adenia_cynanchifolia	16.0205	1
Alantsilodendron_brevipes	1.18015	1		Adenia_gummifera	16.2858	1
Alantsilodendron_humbertii	3.34147	1		Adenia_heterophylla	27.362	1
Alantsilodendron_mahafalense	3.05128	1		Adenia_isaloensis	16.2858	1
Alantsilodendron_pilosum	0.335584	1		Adenia_keramanthus	4.15442	1
Alantsilodendron_ramosum	0.335584	1		Adenia_spinosa	17.9323	1
Alantsilodendron_villosum	3.10126	1		Adenoa_cubensis	43.1564	1
Albizia_adianthifolia	4.11049	1		Adenocarpus_mannii	1.7225	1
Albizia_adinocephala	6.22697	1		Adenochlaena_leucocephala	2.39907	1
Albizia_amara	5.43495	1		Adenodolichos_rupestris	13.6613	1
Albizia_forbesii	5.39087	1		Adenolobus_pechuelii	2.88617	1
Albizia_glaberrima	5.39087	1		Adenophaedra_grandifolia	20.2813	1
Albizia_guachapele	15.816	1		Adesmia_exilis	53.4881	1
Albizia_lebbeck	12.7216	1		Adolphia_infesta	9.52658	1
Albizia_myriophylla	1.74043	1		Aegle_marmelos	8.18634	1
Albizia_niopoides	7.39993	1		Aeglopsis_chevalieri	6.56789	1
Albizia_petersiana	4.04954	1		Aenigmatanthera_doniana	1.56821	1
Albizia_procera	0.030795	1		Aenigmatanthera_lasiandra	1.56821	1
Albizia_saman	2.14928	1		Aeschynomene_abyssinica	15.095	1
Albizia_saponaria	8.54754	1		Aeschynomene_afraspera	5.87704	1
Albizia_tomentosa	0.096607	1		Aeschynomene_americana	6.32841	1
Albizia_zimmermannii	1.74043	1		Aeschynomene_aspera	12.4399	1
Albizia_zygia	4.04954	1		Aeschynomene_bella	15.095	1
Alchornea_cordifolia	1.67565	1		Aeschynomene_brasiliana	12.7866	1
Alchornea_costaricensis	0.030949	1		Aeschynomene_brevifolia	6.82108	1
Alchornea_latifolia	0.030949	1		Aeschynomene_ciliata	4.14085	1
Alchornea_laxiflora	3.25462	1		Aeschynomene_compacta	22.0536	1
Alchorneopsis_floribunda	23.5972	1		Aeschynomene_crassicaulis	10.4799	1
Aldina_heterophylla	4.88853	1		Aeschynomene_cristata	3.29466	1
Aldina_insignis	4.82944	1		Aeschynomene_deamii	25.2559	1
Aldina_latifolia	4.82944	1		Aeschynomene_elaphroxylon	21.8178	1
Alectryon_cardiocarpus	1.71584	1		Aeschynomene_evenia	0.56694	1
Alectryon_carinatus	3.79075	1		Aeschynomene_falcata	6.82108	1
Alectryon_kimberleyanus	1.79038	1		Aeschynomene_fascicularis	9.4352	1
Alectryon_tropicus	3.05164	1		Aeschynomene_filosa	3.39486	1
Aleurites_moluccanus	15.5892	1		Aeschynomene_fluitans	5.87704	1
Alexa_bauhiniiflora	2.10737	1		Aeschynomene_fluminensis	0.778109	1
Alexa_canaracunensis	2.10737	1		Aeschynomene_histrix	13.5733	1
Alexa_grandiflora	3.8114	1		Aeschynomene_indica	0.56694	1
Alfaroa_guanacastensis	0.046938	1		Aeschynomene_martii	15.16	1
Alfaroa_manningii	0.046938	1		Aeschynomene_nilotica	7.1644	1
Allexis_obanensis	31.8243	1		Aeschynomene_paniculata	12.7866	1
Allomaieta_grandiflora	1.5621	1		Aeschynomene_parviflora	0.778109	1
Allomaieta_pancurana	0.03891	1		Aeschynomene_pfundii	10.571	1
Allomaieta_villosa	0.03891	1		Aeschynomene_pratensis	4.83981	1
Allomaieta_zenufanasana	1.5621	1		Aeschynomene_purpusii	9.4352	1
Alloneuron_ulei	5.4974	1		Aeschynomene_rudis	2.69413	1
Allophylus_africanus	0.339576	1		Aeschynomene_scabra	5.43554	1
Allophylus_angustatus	0.084472	1		Aeschynomene_schimperi	3.29466	1
Allophylus_arboreus	6.74594	1		Aeschynomene_sensitiva	4.83981	1
Allophylus_bullatus	2.69058	1		Aeschynomene_tambacoundensis	3.39486	1
Allophylus_cobbe	3.49381	1		Aeschynomene_uniflora	24.9274	1
Allophylus_ferrugineus	0.339576	1		Aeschynomene_villosa	6.32841	1
Allophylus_hirtellus	2.69058	1		Aeschynomene_virginica	2.69413	1
Allophylus_psilospermus	0.045513	1		Aeschynomene_vogelii	13.8547	1
Allophylus_racemosus	0.045513	1		Aesculus_wangii	3.09574	1
Allophylus_schweinfurthii	1.87021	1		Afgekia_filipes	13.1406	1
Allophylus_spicatus	3.97747	1		Afgekia_mahidolae	14.9875	1
Allosidastrum_pyramidatum	5.38585	1		Afgekia_sericea	14.9875	1
Allosyncarpia_ternata	6.44601	1		Afraegle_paniculata	5.4318	1
Alphitonia_incana	15.5448	1		Afrostyrax	14.2307	1
Alsomitra_macrocarpa	34.9065	1		Afrotrewia_kamerunica	37.0153	1
Alvaradoa_amorphoides	25.8009	1		Afzelia_bella	1.03561	1
Alysicarpus_ovalifolius	6.58392	1		Afzelia_bipindensis	1.00388	1
Amanoa_caribaea	13.4514	1		Afzelia_quanzensis	1.00388	1
Amanoa_strobilacea	13.4514	1		Aganope_balansae	2.45582	1
Amblygonocarpus_andongensis	2.99088	1		Aganope_gabonica	8.41348	1
Amburana_acreana	0.785099	1		Aganope_heptaphylla	2.45582	1
Amburana_cearensis	0.785099	1		Aganope_impressa	4.65865	1
Amherstia_nobilis	11.2244	1		Aganope_leucobotrya	4.65865	1
Ammannia_auriculata	3.72677	1		Aganope_stuhlmannii	4.88107	1
Ammannia_baccifera	14.7456	1		Aganope_thyrsiflora	3.71671	1
Ammannia_latifolia	10.4284	1		Agatea_schlechteri	2.02289	1
Ammannia_prieuriana	3.72677	1		Agatea_veillonii	3.99225	1
Ammopiptanthus_mongolicus	0.056465	1		Agelaea_pentagyna	8.9957	1
Amorimia_amazonica	1.50435	1		Agelaea_trinervis	4.68671	1
Amorimia_camporum	1.55481	1		Aglaia_argentea	0.0826395	1
Amorimia_rigida	1.91705	1		Aglaia_brassii	0.044746	1
Amorimia_velutina	1.79763	1		Aglaia_cucullata	8.55468	1
Ampelocera_hottlei	33.1745	1		Aglaia_elaeagnoidea	8.9964	1
Ampelosicyos_leandrii	1.70833	1		Aglaia_elliptica	4.93719	1
Ampelozizyphus_amazonicus	28.5211	1		Aglaia_formosana	7.26922	1
Amphiblemma_cymosum	9.08299	1		Aglaia_goebeliana	4.28232	1
Amphimas_pterocarpoides	47.4963	1		Aglaia_korthalsii	0.085284	1
Amphipterygium_adstringens	1.40655	1		Aglaia_lepiorrhachis	1.93492	1
Amphirrhox_longifolia	10.3754	1		Aglaia_leptantha	1.92808	1
Amphirrhox_surinamensis	10.3754	1		Aglaia_odorata	5.96431	1
Amyrea_sambiranensis	9.82562	1		Aglaia_odoratissima	0.085284	1
Anacardium_excelsum	10.2158	1		Aglaia_rimosa	0.044746	1
Anacardium_occidentale	9.54315	1		Aglaia_sapindina	5.98804	1
Anacardium_spruceanum	9.54315	1		Aglaia_sexipetala	4.4125	1
Anadenanthera_colubrina	2.14665	1		Aglaia_silvestris	3.05524	1
Anadenanthera_peregrina	2.14665	1		Agrostistachys_borneensis	39.2686	1
Anchietea_salutaris	9.96586	1		Ailanthus_fordii	16.0541	1
Anchietea_selloviana	13.725	1		Ailanthus_integrifolia	9.59634	1
Ancistrothyrsus_tessmannii	21.1857	1		Ailanthus_triphysa	9.59634	1
Ancistrotropis_firmula	2.12347	1		Airyantha_schweinfurthii	25.5583	1
Ancistrotropis_peduncularis	2.12347	1		Alantsilodendron_villosum	3.10126	1
Andira_carvalhoi	1.30493	1		Albizia_adianthifolia	4.11049	1
Andira_galeottiana	0.027475	1		Albizia_adinocephala	6.22697	1
Andira_humilis	1.26154	1		Albizia_amara	5.43495	1
Andira_inermis	6.23811	1		Albizia_anthelmintica	8.91849	1
Andira_legalis	1.23438	1		Albizia_brevifolia	2.30692	1
Andira_marauensis	6.06038	1		Albizia_forbesii	5.39087	1
Andira_ormosioides	0.027475	1		Albizia_glaberrima	5.39087	1
Androsiphonia_adenostegia	17.3401	1		Albizia_guachapele	15.816	1
Androstachys_johnsonii	8.11425	1		Albizia_harveyi	2.16305	1
Aneulophus_africanus	46.3118	1		Albizia_lebbeck	12.7216	1
Angostura_granulosa	12.1792	1		Albizia_lucidior	0.030795	1
Angylocalyx_braunii	18.6731	1		Albizia_myriophylla	1.74043	1
Angylocalyx_talbotii	18.0616	1		Albizia_niopoides	7.39993	1
Anisophyllea_cinnamomoides	18.0325	1		Albizia_petersiana	4.04954	1
Anisophyllea_corneri	14.8857	1		Albizia_plurijuga	10.3519	1
Anisophyllea_disticha	14.8857	1		Albizia_procera	0.030795	1
Anisophyllea_fallax	6.09504	1		Albizia_saman	2.14928	1
Anisophyllea_manausensis	17.9113	1		Albizia_saponaria	8.54754	1
Anisophyllea_myriosticta	6.09504	1		Albizia_schimperiana	4.85571	1
Anisophyllea_polyneura	10.0711	1		Albizia_tanganyicensis	2.16305	1
Anisophyllea_purpurascens	3.57013	1		Albizia_tomentosa	0.096607	1
Anisophyllea_sororia	0.998171	1		Albizia_versicolor	7.23702	1
Anisoptera_laevis	2.88378	1		Albizia_zimmermannii	1.74043	1
Anisoptera_marginata	10.8575	1		Albizia_zygia	4.04954	1
Anisoptera_oblonga	2.88378	1		Alchemilla_abyssinica	0.434531	1
Anogeissus_acuminata	1.29643	1		Alchemilla_aphanoides	5.18029	1
Anogeissus_leiocarpa	1.89688	1		Alchemilla_argyrophylla	0.430386	1
Anotea_flavida	7.16483	1		Alchemilla_cryptantha	0.233414	1
Antheroporum_glaucum	41.6926	1		Alchemilla_diplophylla	4.29462	1
Anthodiscus_amazonicus	1.68994	1		Alchemilla_ellenbeckii	0.589764	1
Anthodiscus_peruanus	1.68994	1		Alchemilla_fischeri	0.39376	1
Anthodon_decussatum	3.97586	1		Alchemilla_fulvescens	0.06527	1
Anthonotha_fragrans	8.01413	1		Alchemilla_galioides	0.063608	1
Anthonotha_gabunensis	1.84574	1		Alchemilla_gracilipes	0.298168	1
Anthonotha_macrophylla	1.97541	1		Alchemilla_hildebrandtii	0.657475	1
Anthonotha_pynaertii	2.17288	1		Alchemilla_hispidula	0.05499	1
Anthostema_madagascariense	2.7046	1		Alchemilla_holosericea	0.721869	1
Anthostema_senegalense	4.22729	1		Alchemilla_jamesonii	1.92518	1
Antiaris_toxicaria	7.8939	1		Alchemilla_johnstonii	0.298168	1
Antidesma_alexiteria	3.29165	1		Alchemilla_kiwuensis	0.310274	1
Antidesma_bunius	3.38084	1		Alchemilla_mandoniana	4.70672	1
Antidesma_montanum	38.6987	1		Alchemilla_microbetula	0.667785	1
Antidesma_venosum	3.38084	1		Alchemilla_nivalis	0.05499	1
Antrocaryon_amazonicum	4.15217	1		Alchemilla_ocreata	0.404091	1
Aparisthmium_cordatum	6.77112	1		Alchemilla_pectinata	0.06527	1
Apeiba_glabra	2.03093	1		Alchemilla_pedata	0.326487	1
Apeiba_membranacea	2.03093	1		Alchemilla_pinnata	3.04262	1
Apeiba_petoumo	2.05586	1		Alchemilla_polylepis	2.42102	1
Apeiba_tibourbou	5.32034	1		Alchemilla_procumbens	0.821985	1
Aphanamixis_borneensis	3.71472	1		Alchemilla_roccatii	0.84331	1
Aphanamixis_polystachya	3.71472	1		Alchemilla_rothii	13.9491	1
Aphananthe_monoica	17.0539	1		Alchemilla_schizophylla	0.680277	1
Aphanocalyx_cynometroides	0.62627	1		Alchemilla_sprucei	0.441559	1
Aphanocalyx_djumaensis	0.62627	1		Alchemilla_stuhlmannii	0.043824	1
Aphanocalyx_heitzii	4.72463	1		Alchemilla_subnivalis	0.335643	1
Apinagia_corymbosa	0.039558	1		Alchemilla_triphylla	0.430386	1
Apinagia_fimbrifolia	7.3649	1		Alchemilla_verticillata	2.52803	1
Apinagia_fluitans	4.58543	1		Alchemilla_volkensii	0.310274	1
Apinagia_longifolia	2.10386	1		Alchornea_cordifolia	1.67565	1
Apinagia_richardiana	2.60594	1		Alchornea_costaricensis	0.030949	1
Apinagia_riedelii	0.039558	1		Alchornea_latifolia	0.030949	1
Apinagia_staheliana	2.60594	1		Alchornea_laxiflora	3.25462	1
Apinagia_surumuensis	2.10386	1		Alchorneopsis_floribunda	23.5972	1
Apodanthes_caseariae	70.7325	1		Aldina_heterophylla	4.88853	1
Apodiscus_chevalieri	7.79118	1		Aldina_insignis	4.82944	1
Apodostigma_pallens	7.5626	1		Aldina_latifolia	4.82944	1
Apoplanesia_paniculata	16.5919	1		Alectryon_cardiocarpus	1.71584	1
Aporosa_frutescens	4.39507	1		Alectryon_carinatus	3.79075	1
Aporosa_papuana	4.39507	1		Alectryon_connatus	0.600876	1
Aporosa_yunnanensis	7.31437	1		Alectryon_kimberleyanus	1.79038	1
Apuleia_leiocarpa	4.01875	1		Alectryon_reticulatus	1.8301	1
Aquilaria_beccariana	6.66184	1		Alectryon_semicinereus	0.600876	1
Aquilaria_rugosa	1.77596	1		Alectryon_tropicus	3.05164	1
Arachis_appressipila	1.0643	1		Aleurites_moluccanus	15.5892	1
Arachis_batizocoi	0.933201	1		Alexa_bauhiniiflora	2.10737	1
Arachis_brevipetiolata	0.495278	1		Alexa_canaracunensis	2.10737	1
Arachis_burchellii	0.989225	1		Alexa_grandiflora	3.8114	1
Arachis_cardenasii	0.523135	1		Alfaroa_costaricensis	2.2242	1
Arachis_cruziana	0.933201	1		Alfaroa_guanacastensis	0.046938	1
Arachis_decora	0.040161	1		Alfaroa_manningii	0.046938	1
Arachis_glabrata	0.927483	1		Alfaroa_williamsii	2.2242	1
Arachis_glandulifera	3.12534	1		Alhagi_maurorum	3.40551	1
Arachis_helodes	0.308991	1		Alistilus_jumellei	17.3333	1
Arachis_hermannii	0.220847	1		Allexis_obanensis	31.8243	1
Arachis_hoehnei	1.00092	1		Allomaieta_ebejicosana	0.069057	1
Arachis_kempff-mercadoi	0.641747	1		Allomaieta_grandiflora	1.5621	1
Arachis_kretschmeri	0.927483	1		Allomaieta_hirsuta	2.98414	1
Arachis_kuhlmannii	0.520318	1		Allomaieta_pancurana	0.03891	1
Arachis_linearifolia	0.308991	1		Allomaieta_villosa	0.03891	1
Arachis_lutescens	2.36	1		Allomaieta_zenufanasana	1.5621	1
Arachis_magna	1.28332	1		Alloneuron_ulei	5.4974	1
Arachis_major	0.220847	1		Allophylus_africanus	0.339576	1
Arachis_matiensis	1.0643	1		Allophylus_angustatus	0.084472	1
Arachis_microsperma	0.615659	1		Allophylus_arboreus	6.74594	1
Arachis_palustris	0.0718405	1		Allophylus_bullatus	2.69058	1
Arachis_paraguariensis	1.43484	1		Allophylus_cobbe	3.49381	1
Arachis_pflugeae	1.36634	1		Allophylus_ferrugineus	0.339576	1
Arachis_pintoi	0.061628	1		Allophylus_hirtellus	2.69058	1
Arachis_praecox	0.040161	1		Allophylus_javensis	0.05923	1
Arachis_pusilla	7.44872	1		Allophylus_psilospermus	0.045513	1
Arachis_repens	0.061628	1		Allophylus_racemosus	0.045513	1
Arachis_schininii	0.615659	1		Allophylus_schweinfurthii	1.87021	1
Arachis_simpsonii	0.984422	1		Allophylus_spicatus	3.97747	1
Arachis_stenosperma	0.738546	1		Allosidastrum_pyramidatum	5.38585	1
Arachis_triseminata	7.88823	1		Allosyncarpia_ternata	6.44601	1
Arachis_tuberosa	0.495278	1		Alnus_acuminata	0.994788	1
Arachis_valida	0.905179	1		Alphitonia_incana	15.5448	1
Arachis_villosulicarpa	0.989225	1		Alsomitra_macrocarpa	34.9065	1
Arachis_williamsii	0.097687	1		Althaea_ludwigii	4.09382	1
Arapatiella_emarginata	5.12876	1		Alvaradoa_amorphoides	25.8009	1
Arapatiella_psilophylla	5.62231	1		Alysicarpus_ovalifolius	6.58392	1
Archidendron_bigeminum	5.38936	1		Alysicarpus_vaginalis	6.58392	1
Archidendron_clypearia	5.38936	1		Alzatea_verticillata	52.2185	1
Archidendron_ellipticum	4.41612	1		Amanoa_caribaea	13.4514	1
Archidendron_glabrum	2.51309	1		Amanoa_strobilacea	13.4514	1
Archidendron_havilandii	4.41612	1		Amblygonocarpus_andongensis	2.99088	1
Archidendron_hirsutum	11.4197	1		Amburana_acreana	0.785099	1
Archidendron_kanisii	0.323545	1		Amburana_cearensis	0.785099	1
Archidendron_lucyi	2.51309	1		Amesiodendron_S96	26.4406	1
Archidendron_ptenopum	3.90608	1		Amherstia_nobilis	11.2244	1
Archytaea_triflora	11.6712	1		Amicia_andicola	9.03457	1
Arcoa_gonavensis	38.6543	1		Amicia_fimbriata	1.70703	1
Arfeuillea_arborescens	11.9507	1		Amicia_glandulosa	9.03457	1
Argomuellera_macrophylla	13.3544	1		Amicia_lobbiana	10.569	1
Argythamnia_guatemalensis	4.2153	1		Amicia_micrantha	0.25404	1
Arillastrum_gummiferum	18.8125	1		Amicia_zygomeris	8.81508	1
Aristogeitonia_monophylla	9.39044	1		Ammannia_auriculata	3.72677	1
Arnhemia_cryptantha	3.72093	1		Ammannia_baccifera	14.7456	1
Arthrostemma_ciliatum	30.6863	1		Ammannia_latifolia	10.4284	1
Artocarpus_altilis	7.70689	1		Ammannia_prieuriana	3.72677	1
Artocarpus_camansi	7.70689	1		Ammopiptanthus_mongolicus	0.056465	1
Artocarpus_heterophyllus	0.149212	1		Amorimia_amazonica	1.50435	1
Artocarpus_sepicanus	11.8072	1		Amorimia_camporum	1.55481	1
Artocarpus_vriesianus	0.066356	1		Amorimia_kariniana	1.57908	1
Arytera_brackenridgei	1.92102	1		Amorimia_rigida	1.91705	1
Arytera_chartacea	2.81177	1		Amorimia_velutina	1.79763	1
Arytera_neoebudensis	2.81177	1		Ampelocera_hottlei	33.1745	1
Aspicarpa_harleyi	1.43573	1		Ampelopsis_cantoniensis	12.6807	1
Aspidopterys_elliptica	4.33707	1		Ampelosicyos_leandrii	1.70833	1
Aspidopterys_tomentosa	4.37565	1		Ampelosycios_humblotii	5.06332	1
Asteromyrtus_brassii	4.85359	1		Ampelosycios_scandens	1.70833	1
Asteromyrtus_lysicephala	4.85359	1		Ampelozizyphus_amazonicus	28.5211	1
Asteromyrtus_symphyocarpa	6.51036	1		Amphiblemma_cymosum	9.08299	1
Astraea_klotzschii	2.05801	1		Amphimas_pterocarpoides	47.4963	1
Astraea_lobata	5.67467	1		Amphipterygium_adstringens	1.40655	1
Astraea_praetervisa	2.05801	1		Amphirrhox_longifolia	10.3754	1
Astragalus_vogelii	14.0035	1		Amphirrhox_surinamensis	10.3754	1
Astragalus_vulcanicus	0.315844	1		Amyrea_sambiranensis	9.82562	1
Astragalus_wagneri	1.47035	1		Anacaona_sphaerica	4.99268	1
Astrocasia_jacobinensis	2.09076	1		Anacardium_excelsum	10.2158	1
Astrocasia_tremula	4.14835	1		Anacardium_occidentale	9.54315	1
Astrococcus_cornutus	30.2119	1		Anacardium_spruceanum	9.54315	1
Astronia_macrophylla	2.43461	1		Anadenanthera_colubrina	2.14665	1
Astronia_smilacifolia	2.43461	1		Anadenanthera_peregrina	2.14665	1
Astronium_graveolens	16.1861	1		Anchietea_salutaris	9.96586	1
Astronium_urundeuva	20.3065	1		Anchietea_selloviana	13.725	1
Astrotrichilia_asterotricha	34.3489	1		Ancistrothyrsus_tessmannii	21.1857	1
Atalantia_bilocularis	3.21425	1		Ancistrotropis_firmula	2.12347	1
Atalantia_buxifolia	7.82234	1		Ancistrotropis_peduncularis	2.12347	1
Atalantia_ceylanica	3.21425	1		Andeimalva_machupicchensis	0.662458	1
Atalantia_roxburghiana	9.00183	1		Andeimalva_mandonii	0.770902	1
Atalaya_angustifolia	8.30609	1		Andeimalva_spiciformis	0.662458	1
Ateleia_guaraya	0.614988	1		Andira_aubletii	52.1528	1
Ateleia_herbert-smithii	2.45685	1		Andira_carvalhoi	1.30493	1
Ateleia_pterocarpa	0.614988	1		Andira_galeottiana	0.027475	1
Atroxima_afzeliana	19.9075	1		Andira_humilis	1.26154	1
Atuna_racemosa	9.33359	1		Andira_inermis	6.23811	1
Aubletiana_macrostachys	18.0954	1		Andira_legalis	1.23438	1
Aucoumea_klaineana	19.4963	1		Andira_marauensis	6.06038	1
Augouardia_letestui	8.77124	1		Andira_ormosioides	0.027475	1
Averrhoa_carambola	16.2402	1		Andrachne_aspera	39.6427	1
Axinandra_coriacea	1.79603	1		Andrachne_microphylla	16.9992	1
Axinandra_zeylanica	1.79603	1		Androsiphonia_adenostegia	17.3401	1
Ayenia_magna	1.98591	1		Aneulophus_africanus	46.3118	1
Ayenia_micrantha	8.11387	1		Angasomyrtus_salina	8.83304	1
Ayenia_palmeri	1.17295	1		Angostura_granulosa	12.1792	1
Ayenia_praeclara	7.14232	1		Angylocalyx_braunii	18.6731	1
Azadirachta_indica	20.4961	1		Angylocalyx_talbotii	18.0616	1
Azima_tetracantha	26.9687	1		Anisodontea_capensis	0.071802	1
Babingtonia_leratii	5.61493	1		Anisophyllea_cinnamomoides	18.0325	1
Baccaurea_javanica	2.83694	1		Anisophyllea_corneri	14.8857	1
Baccaurea_lanceolata	3.2171	1		Anisophyllea_disticha	14.8857	1
Baccaurea_ramiflora	2.83694	1		Anisophyllea_fallax	6.09504	1
Backhousia_bancroftii	5.28507	1		Anisophyllea_manausensis	17.9113	1
Backhousia_gundarara	5.85404	1		Anisophyllea_myriosticta	6.09504	1
Backhousia_hughesii	5.85404	1		Anisophyllea_obtusifolia	1.9536	1
Backhousia_tetraptera	12.2234	1		Anisophyllea_polyneura	10.0711	1
Bafodeya_benna	7.21558	1		Anisophyllea_pomifera	3.57013	1
Bagassa_guianensis	21.4345	1		Anisophyllea_purpurascens	3.57013	1
Baijiania_borneensis	7.96042	1		Anisophyllea_sororia	0.998171	1
Baijiania_yunnanensis	7.96042	1		Anisoptera_laevis	2.88378	1
Baikiaea_insignis	8.16555	1		Anisoptera_marginata	10.8575	1
Bakeridesia_amoena	0.044505	1		Anisoptera_oblonga	2.88378	1
Bakeridesia_bakeriana	0.044505	1		Anodopetalum_biglandulosum	3.05459	1
Bakeridesia_exalata	1.32416	1		Anogeissus_acuminata	1.29643	1
Bakeridesia_gaumeri	1.17439	1		Anogeissus_latifolia	1.37241	1
Bakeridesia_gloriosa	1.32416	1		Anogeissus_leiocarpa	1.89688	1
Bakeridesia_integerrima	1.76823	1		Anotea_flavida	7.16483	1
Bakeridesia_nelsonii	1.96824	1		Antheroporum_glaucum	41.6926	1
Bakeridesia_notolophium	0.081006	1		Anthodiscus_amazonicus	1.68994	1
Bakeridesia_pickelii	1.621	1		Anthodiscus_peruanus	1.68994	1
Bakeridesia_pittieri	1.14126	1		Anthodon_decussatum	3.97586	1
Bakeridesia_rufinervis	3.69432	1		Anthonotha_fragrans	8.01413	1
Bakeridesia_rufivela	4.63204	1		Anthonotha_gabunensis	1.84574	1
Bakeridesia_scabrida	3.15063	1		Anthonotha_macrophylla	1.97541	1
Bakeridesia_vulcanicola	0.769889	1		Anthonotha_pynaertii	2.17288	1
Bakeridesia_yucatana	1.87468	1		Anthostema_madagascariense	2.7046	1
Balanops_pancheri	17.8656	1		Anthostema_senegalense	4.22729	1
Baliospermum_solanifolium	4.96222	1		Antiaris_toxicaria	7.8939	1
Balsamocitrus_dawei	5.4318	1		Antidesma_alexiteria	3.29165	1
Bambekea_racemosa	2.95471	1		Antidesma_bunius	3.38084	1
Banara_guianensis	7.29564	1		Antidesma_montanum	38.6987	1
Banisteriopsis_acerosa	2.71132	1		Antidesma_venosum	3.38084	1
Banisteriopsis_argyrophylla	0.09738	1		Antopetitia_abyssinica	22.3127	1
Banisteriopsis_caapi	0.460614	1		Antrocaryon_amazonicum	4.15217	1
Banisteriopsis_calcicola	0.102186	1		Aparisthmium_cordatum	6.77112	1
Banisteriopsis_confusa	0.408297	1		Apeiba_glabra	2.03093	1
Banisteriopsis_cornifolia	6.33882	1		Apeiba_membranacea	2.03093	1
Banisteriopsis_gardneriana	0.057445	1		Apeiba_petoumo	2.05586	1
Banisteriopsis_laevifolia	2.90489	1		Apeiba_tibourbou	5.32034	1
Banisteriopsis_latifolia	0.408297	1		Aphanamixis_borneensis	3.71472	1
Banisteriopsis_martiniana	4.4022	1		Aphanamixis_polystachya	3.71472	1
Banisteriopsis_muricata	1.96045	1		Aphananthe_monoica	17.0539	1
Banisteriopsis_nummifera	0.057445	1		Aphanocalyx_cynometroides	0.62627	1
Banisteriopsis_pulchra	0.995443	1		Aphanocalyx_djumaensis	0.62627	1
Banisteriopsis_schwannioides	0.460614	1		Aphanocalyx_heitzii	4.72463	1
Baphia_leptobotrys	23.1788	1		Aphloia_theiformis	75.9211	1
Baphia_madagascariensis	23.5533	1		Apinagia_corymbosa	0.039558	1
Baphia_nitida	30.6615	1		Apinagia_fimbrifolia	7.3649	1
Baphiopsis_parviflora	20.4674	1		Apinagia_fluitans	4.58543	1
Barnebya_dispar	41.8932	1		Apinagia_longifolia	2.10386	1
Barnebydendron_riedelii	19.4003	1		Apinagia_richardiana	2.60594	1
Barongia_lophandra	25.0894	1		Apinagia_riedelii	0.039558	1
Barteria_dewevrei	1.35403	1		Apinagia_staheliana	2.60594	1
Barteria_fistulosa	0.371655	1		Apinagia_surumuensis	2.10386	1
Barteria_nigritana	1.35403	1		Apodanthera_mandonii	3.62912	1
Barteria_solida	0.371655	1		Apodanthes_caseariae	70.7325	1
Basananthe_hanningtoniana	11.502	1		Apodiscus_chevalieri	7.79118	1
Basananthe_lanceolata	11.502	1		Apodostigma_pallens	7.5626	1
Batesia_floribunda	53.1914	1		Apoplanesia_paniculata	16.5919	1
Bathiorhamnus_cryptophorus	12.1124	1		Aporosa_frutescens	4.39507	1
Batis_maritima	32.7722	1		Aporosa_papuana	4.39507	1
Baudouinia_fluggeiformis	19.1034	1		Aporosa_yunnanensis	7.31437	1
Bauhinia_acreana	4.49177	1		Apuleia_leiocarpa	4.01875	1
Bauhinia_aculeata	3.93175	1		Apurimacia_boliviana	20.2942	1
Bauhinia_acuminata	0.061792	1		Aquilaria_beccariana	6.66184	1
Bauhinia_andrieuxii	1.44127	1		Aquilaria_crassna	0.027418	1
Bauhinia_bauhinioides	1.29032	1		Aquilaria_rugosa	1.77596	1
Bauhinia_binata	0.315248	1		Aquilaria_sinensis	0.027418	1
Bauhinia_bracteata	10.5741	1		Arachis_appressipila	1.0643	1
Bauhinia_brevicalyx	2.73388	1		Arachis_batizocoi	0.933201	1
Bauhinia_cheilantha	3.57806	1		Arachis_brevipetiolata	0.495278	1
Bauhinia_clemensiorum	1.23926	1		Arachis_burchellii	0.989225	1
Bauhinia_cookii	4.85124	1		Arachis_cardenasii	0.523135	1
Bauhinia_corniculata	1.29032	1		Arachis_cruziana	0.933201	1
Bauhinia_glabra	1.82275	1		Arachis_decora	0.040161	1
Bauhinia_grandidieri	1.19178	1		Arachis_duranensis	0.053382	1
Bauhinia_grevei	1.79705	1		Arachis_glabrata	0.927483	1
Bauhinia_guianensis	2.04278	1		Arachis_glandulifera	3.12534	1
Bauhinia_hildebrandtii	0.990181	1		Arachis_guaranitica	0.938407	1
Bauhinia_hymenaeifolia	1.82275	1		Arachis_helodes	0.308991	1
Bauhinia_integrifolia	9.63492	1		Arachis_hermannii	0.220847	1
Bauhinia_jenningsii	3.99872	1		Arachis_hoehnei	1.00092	1
Bauhinia_kalantha	3.56383	1		Arachis_hypogaea	1.09481	1
Bauhinia_kockiana	14.0135	1		Arachis_ipaensis	0.097687	1
Bauhinia_longicuspis	44.625	1		Arachis_kempff-mercadoi	0.641747	1
Bauhinia_lorantha	10.5679	1		Arachis_kretschmeri	0.927483	1
Bauhinia_madagascariensis	0.990181	1		Arachis_kuhlmannii	0.520318	1
Bauhinia_mollis	1.50851	1		Arachis_linearifolia	0.308991	1
Bauhinia_monandra	2.58562	1		Arachis_lutescens	2.36	1
Bauhinia_morondavensis	1.53616	1		Arachis_magna	1.28332	1
Bauhinia_pauletia	0.041762	1		Arachis_major	0.220847	1
Bauhinia_penicilliloba	3.20974	1		Arachis_matiensis	1.0643	1
Bauhinia_pentandra	4.51618	1		Arachis_microsperma	0.615659	1
Bauhinia_picta	1.41143	1		Arachis_palustris	0.0718405	1
Bauhinia_podopetala	1.13823	1		Arachis_paraguariensis	1.43484	1
Bauhinia_pottsii	7.34711	1		Arachis_pflugeae	1.36634	1
Bauhinia_pterocalyx	4.4561	1		Arachis_pintoi	0.061628	1
Bauhinia_pulchella	1.50851	1		Arachis_praecox	0.040161	1
Bauhinia_purpurea	0.061792	1		Arachis_pusilla	7.44872	1
Bauhinia_reticulata	29.478	1		Arachis_repens	0.061628	1
Bauhinia_rufa	0.335557	1		Arachis_schininii	0.615659	1
Bauhinia_rufescens	2.26014	1		Arachis_simpsonii	0.984422	1
Bauhinia_saigonensis	0.133347	1		Arachis_stenosperma	0.738546	1
Bauhinia_scandens	2.27664	1		Arachis_triseminata	7.88823	1
Bauhinia_seleriana	4.95709	1		Arachis_tuberosa	0.495278	1
Bauhinia_semibifida	9.94917	1		Arachis_valida	0.905179	1
Bauhinia_seminarioi	1.46339	1		Arachis_villosulicarpa	0.989225	1
Bauhinia_siqueiraei	10.1378	1		Arachis_williamsii	0.097687	1
Bauhinia_strychnifolia	10.7227	1		Arapatiella_emarginata	5.12876	1
Bauhinia_strychnoidea	10.7227	1		Arapatiella_psilophylla	5.62231	1
Bauhinia_subclavata	1.8379	1		Archidendron_bigeminum	5.38936	1
Bauhinia_taitensis	0.730922	1		Archidendron_clypearia	5.38936	1
Bauhinia_tomentosa	0.730922	1		Archidendron_ellipticum	4.41612	1
Bauhinia_ungulata	0.041762	1		Archidendron_glabrum	2.51309	1
Bauhinia_viridescens	7.09463	1		Archidendron_havilandii	4.41612	1
Bauhinia_weberbaueri	1.41143	1		Archidendron_hirsutum	11.4197	1
Bauhinia_winitii	8.46465	1		Archidendron_kanisii	0.323545	1
Bauhinia_xerophyta	1.19178	1		Archidendron_lucyi	2.51309	1
Bauhinia_yunnanensis	0.06864	1		Archidendron_ptenopum	3.90608	1
Bayabusua_clarkei	29.642	1		Archidendron_turgidum	8.28236	1
Bdallophytum_americanum	73.4311	1		Archidendron_whitei	0.323545	1
Begonia_acuminatissima	7.184	1		Archidendropsis_basaltica	1.40117	1
Begonia_aequata	4.92367	1		Archidendropsis_thozetiana	1.40117	1
Begonia_ampla	4.37385	1		Archytaea_triflora	11.6712	1
Begonia_ankaranensis	4.21397	1		Arcoa_gonavensis	38.6543	1
Begonia_annobonensis	22.3541	1		Arfeuillea_arborescens	11.9507	1
Begonia_arachnoidea	4.36453	1		Argomuellera_macrophylla	13.3544	1
Begonia_atricha	5.46937	1		Argyrolobium_arabicum	3.56619	1
Begonia_bipinnatifida	1.03219	1		Argythamnia_guatemalensis	4.2153	1
Begonia_bogneri	3.79296	1		Arillastrum_gummiferum	18.8125	1
Begonia_bonus-henricus	2.89687	1		Aristogeitonia_monophylla	9.39044	1
Begonia_burbidgei	5.04413	1		Arnhemia_cryptantha	3.72093	1
Begonia_capillipes	2.76173	1		Arthrostemma_ciliatum	30.6863	1
Begonia_cavallyensis	13.5502	1		Artocarpus_altilis	7.70689	1
Begonia_chiasmogyna	4.32896	1		Artocarpus_camansi	7.70689	1
Begonia_chloroneura	1.09141	1		Artocarpus_heterophyllus	0.149212	1
Begonia_comorensis	1.78234	1		Artocarpus_lakoocha	2.47184	1
Begonia_conchifolia	3.53966	1		Artocarpus_sepicanus	11.8072	1
Begonia_contracta	2.25132	1		Artocarpus_styracifolius	0.066356	1
Begonia_crassicaulis	3.53966	1		Artocarpus_vriesianus	0.066356	1
Begonia_cubensis	2.2818	1		Arytera_brackenridgei	1.92102	1
Begonia_demissa	19.1491	1		Arytera_chartacea	2.81177	1
Begonia_dewildei	15.8258	1		Arytera_neoebudensis	2.81177	1
Begonia_duncan-thomasii	3.56895	1		Aschersoniodoxa_cachensis	5.69366	1
Begonia_ebolowensis	3.69282	1		Aspicarpa_brevipes	3.25413	1
Begonia_elmeri	11.9269	1		Aspicarpa_harleyi	1.43573	1
Begonia_eminii	3.86887	1		Aspicarpa_sericea	1.43573	1
Begonia_engleri	22.3541	1		Aspidopterys_elliptica	4.33707	1
Begonia_fagifolia	9.6897	1		Aspidopterys_tomentosa	4.37565	1
Begonia_fenicis	3.33692	1		Asta_stricta	3.35545	1
Begonia_furfuracea	11.5222	1		Asteromyrtus_brassii	4.85359	1
Begonia_fuscisetosa	5.70331	1		Asteromyrtus_lysicephala	4.85359	1
Begonia_fusialata	5.89753	1		Asteromyrtus_symphyocarpa	6.51036	1
Begonia_gabonensis	2.67691	1		Astraea_klotzschii	2.05801	1
Begonia_glabra	1.39975	1		Astraea_lobata	5.67467	1
Begonia_goudotii	11.7936	1		Astraea_praetervisa	2.05801	1
Begonia_guaduensis	8.96256	1		Astragalus_atropilosulus	8.6721	1
Begonia_gueritziana	10.7511	1		Astragalus_curvicaulis	0.349711	1
Begonia_hatacoa	4.57685	1		Astragalus_garbancillo	0.215313	1
Begonia_heracleifolia	11.3851	1		Astragalus_pickeringii	0.215313	1
Begonia_imperialis	1.25237	1		Astragalus_reichei	0.473163	1
Begonia_inostegia	5.47825	1		Astragalus_uniflorus	0.257389	1
Begonia_isoptera	5.46937	1		Astragalus_vogelii	14.0035	1
Begonia_iucunda	30.2458	1		Astragalus_vulcanicus	0.315844	1
Begonia_kinabaluensis	5.04413	1		Astragalus_wagneri	1.47035	1
Begonia_kisuluana	5.8275	1		Astrocasia_jacobinensis	2.09076	1
Begonia_komoensis	2.32875	1		Astrocasia_neurocarpa	2.09076	1
Begonia_lagunensis	4.92367	1		Astrocasia_tremula	4.14835	1
Begonia_lambii	8.87117	1		Astrococcus_cornutus	30.2119	1
Begonia_laruei	6.52095	1		Astronia_macrophylla	2.43461	1
Begonia_letouzeyi	3.56895	1		Astronia_smilacifolia	2.43461	1
Begonia_longipetiolata	13.4892	1		Astronium_graveolens	16.1861	1
Begonia_longistyla	0.061469	1		Astronium_urundeuva	20.3065	1
Begonia_loranthoides	10.0892	1		Astrotrichilia_asterotricha	34.3489	1
Begonia_macintyreana	4.32896	1		Atalantia_bilocularis	3.21425	1
Begonia_madecassa	8.18032	1		Atalantia_buxifolia	7.82234	1
Begonia_malabarica	5.84546	1		Atalantia_ceylanica	3.21425	1
Begonia_malachosticta	3.56446	1		Atalantia_roxburghiana	9.00183	1
Begonia_mananjebensis	4.21397	1		Atalaya_angustifolia	8.30609	1
Begonia_manillensis	4.9879	1		Atamisquea_emarginata	12.0723	1
Begonia_mannii	3.86887	1		Ateleia_arsenii	2.17715	1
Begonia_marnieri	3.43035	1		Ateleia_guaraya	0.614988	1
Begonia_maynensis	17.3772	1		Ateleia_herbert-smithii	2.45685	1
Begonia_meridensis	8.96256	1		Ateleia_mcvaughii	2.17715	1
Begonia_mindorensis	1.39469	1		Ateleia_popenoei	4.06502	1
Begonia_minor	6.93022	1		Ateleia_pterocarpa	0.614988	1
Begonia_molleri	11.5222	1		Atroxima_afzeliana	19.9075	1
Begonia_multinervia	14.3069	1		Atuna_racemosa	9.33359	1
Begonia_nana	1.83048	1		Atylosia_lineata	5.52135	1
Begonia_nelumbiifolia	6.51397	1		Aubletiana_macrostachys	18.0954	1
Begonia_nigritarum	2.85696	1		Aucoumea_klaineana	19.4963	1
Begonia_nossibea	1.17034	1		Augouardia_letestui	8.77124	1
Begonia_nuwakotensis	1.14227	1		Austrobryonia_argillicola	0.978998	1
Begonia_obliqua	2.2818	1		Austrobryonia_centralis	7.51752	1
Begonia_olbia	21.4043	1		Austrobryonia_pilbarensis	0.978998	1
Begonia_oxyloba	7.43738	1		Austrobuxus_megacarpus	10.3088	1
Begonia_pasamanensis	0.994185	1		Averrhoa_carambola	16.2402	1
Begonia_pavonina	1.36349	1		Axinandra_coriacea	1.79603	1
Begonia_peltata	7.35367	1		Axinandra_zeylanica	1.79603	1
Begonia_piurensis	11.8687	1		Ayenia_fruticosa	1.93744	1
Begonia_poculifera	2.89687	1		Ayenia_magna	1.98591	1
Begonia_polygonoides	2.67691	1		Ayenia_micrantha	8.11387	1
Begonia_potamophila	7.59777	1		Ayenia_palmeri	1.17295	1
Begonia_preussii	2.76173	1		Ayenia_praeclara	7.14232	1
Begonia_prismatocarpa	13.0907	1		Azadirachta_indica	20.4961	1
Begonia_pseudolateralis	2.98115	1		Azanza_garckeana	15.352	1
Begonia_quadrialata	10.4645	1		Azima_tetracantha	26.9687	1
Begonia_rajah	6.35761	1		Babingtonia_leratii	5.61493	1
Begonia_reniformis	2.41439	1		Baccaurea_javanica	2.83694	1
Begonia_robusta	14.8925	1		Baccaurea_lanceolata	3.2171	1
Begonia_scapigera	8.04018	1		Baccaurea_ramiflora	2.83694	1
Begonia_scottii	1.58278	1		Backhousia_bancroftii	5.28507	1
Begonia_scutifolia	7.59777	1		Backhousia_enata	1.63164	1
Begonia_sericoneura	10.1525	1		Backhousia_gundarara	5.85404	1
Begonia_serratipetala	3.21825	1		Backhousia_hughesii	5.85404	1
Begonia_socotrana	23.4579	1		Backhousia_tetraptera	12.2234	1
Begonia_staudtii	22.0302	1		Baeckea_frutescens	9.47218	1
Begonia_stictopoda	0.994185	1		Bafodeya_benna	7.21558	1
Begonia_suborbiculata	0.573469	1		Bagassa_guianensis	21.4345	1
Begonia_subscutata	4.90051	1		Baijiania_borneensis	7.96042	1
Begonia_tenuifolia	9.72601	1		Baijiania_yunnanensis	7.96042	1
Begonia_teysmanniana	4.39715	1		Baikiaea_insignis	8.16555	1
Begonia_thiemei	6.76494	1		Bakeridesia_amoena	0.044505	1
Begonia_thomeana	32.2601	1		Bakeridesia_bakeriana	0.044505	1
Begonia_tomentosa	32.0877	1		Bakeridesia_esculenta	4.94508	1
Begonia_ulmifolia	8.89853	1		Bakeridesia_exalata	1.32416	1
Begonia_valida	2.41439	1		Bakeridesia_ferruginea	0.081006	1
Begonia_variabilis	9.72601	1		Bakeridesia_gaumeri	1.17439	1
Begonia_varipeltata	9.10306	1		Bakeridesia_gloriosa	1.32416	1
Begonia_violifolia	1.25237	1		Bakeridesia_integerrima	1.76823	1
Begonia_wadei	1.39469	1		Bakeridesia_molinae	1.14126	1
Begonia_wollnyi	19.2209	1		Bakeridesia_nelsonii	1.96824	1
Beiselia_mexicana	43.8654	1		Bakeridesia_notolophium	0.081006	1
Belencita_nemorosa	18.774	1		Bakeridesia_pickelii	1.621	1
Bellucia_aequiloba	0.093825	1		Bakeridesia_pittieri	1.14126	1
Bellucia_grossularioides	0.093825	1		Bakeridesia_rufinervis	3.69432	1
Bellucia_pentamera	7.48571	1		Bakeridesia_rufivela	4.63204	1
Bembicia_axillaris	14.622	1		Bakeridesia_scabrida	3.15063	1
Bergia_pedicellaris	4.31508	1		Bakeridesia_subcordata	0.912897	1
Berlinia_confusa	1.84574	1		Bakeridesia_vulcanicola	0.769889	1
Berlinia_congolensis	2.0253	1		Bakeridesia_yucatana	1.87468	1
Berlinia_craibiana	2.90546	1		Balanites_maughamii	11.8383	1
Berlinia_grandiflora	0.071232	1		Balanops_australiana	1.56719	1
Berlinia_rabiensis	2.90546	1		Balanops_pachyphylla	1.56719	1
Bernardia_dichotoma	2.85689	1		Balanops_pancheri	17.8656	1
Bernardia_nicaraguensis	4.90927	1		Balanops_vieillardii	10.1142	1
Bernoullia_flammea	6.69503	1		Balbisia_meyeniana	0.85077	1
Berrya_javanica	7.01524	1		Balbisia_microphylla	0.85077	1
Bertolonia_maculata	1.93986	1		Balbisia_verticillata	1.26824	1
Bertolonia_marmorata	1.93986	1		Baliospermum_calycinum	0.039416	1
Bhesa	74.121	1		Baliospermum_montanum	0.039416	1
Bikinia_durandii	1.52961	1		Baliospermum_solanifolium	4.96222	1
Bionia_pedicellata	25.9367	1		Balsamocitrus_dawei	5.4318	1
Bischofia_javanica	48.2865	1		Bambekea_racemosa	2.95471	1
Bixa_orellana	12.4487	1		Banara_guianensis	7.29564	1
Bixa_urucurana	12.4487	1		Banisteriopsis_acerosa	2.71132	1
Blachia_siamensis	7.39219	1		Banisteriopsis_adenopoda	4.12626	1
Blakea_gracilis	4.92697	1		Banisteriopsis_angustifolia	0.102186	1
Blakea_scarlatina	4.34789	1		Banisteriopsis_argyrophylla	0.09738	1
Blakea_trinervia	0.819179	1		Banisteriopsis_caapi	0.460614	1
Blepharandra_fimbriata	0.070685	1		Banisteriopsis_calcicola	0.102186	1
Blepharandra_heteropetala	7.66103	1		Banisteriopsis_confusa	0.408297	1
Blepharandra_hypoleuca	0.070685	1		Banisteriopsis_cornifolia	6.33882	1
Blepharocalyx_tweediei	0.046126	1		Banisteriopsis_gardneriana	0.057445	1
Blepharocarya_depauperata	19.5581	1		Banisteriopsis_harleyi	0.561565	1
Blighia_sapida	4.48485	1		Banisteriopsis_laevifolia	2.90489	1
Blighia_unijugata	0.694125	1		Banisteriopsis_latifolia	0.408297	1
Blighia_welwitschii	2.08668	1		Banisteriopsis_martiniana	4.4022	1
Blomia_prisca	26.4178	1		Banisteriopsis_muricata	1.96045	1
Blotia_leandriana	6.01705	1		Banisteriopsis_nummifera	0.057445	1
Bobgunnia_fistuloides	0.947879	1		Banisteriopsis_paraguariensis	0.09738	1
Bobgunnia_madagascariensis	0.947879	1		Banisteriopsis_pulchra	0.995443	1
Bocoa_alterna	2.09033	1		Banisteriopsis_schwannioides	0.460614	1
Bocoa_prouacensis	3.21368	1		Baphia_leptobotrys	23.1788	1
Bocquillonia_goniorrhachis	3.25462	1		Baphia_madagascariensis	23.5533	1
Boehmeria_glomerulifera	7.61077	1		Baphia_massaiensis	23.1788	1
Bombax_buonopozense	3.49414	1		Baphia_nitida	30.6615	1
Bombax_ceiba	3.53088	1		Baphiopsis_parviflora	20.4674	1
Bonania_cubana	7.18394	1		Barbeya_oleoides	84.4655	1
Bonnetia_ahogadoi	2.34402	1		Barnebya_dispar	41.8932	1
Bonnetia_cubensis	1.70639	1		Barnebydendron_riedelii	19.4003	1
Bonnetia_paniculata	2.14883	1		Barongia_lophandra	25.0894	1
Bonnetia_sessilis	2.14883	1		Barteria_dewevrei	1.35403	1
Bonnetia_steyermarkii	2.34402	1		Barteria_fistulosa	0.371655	1
Bonnetia_stricta	1.70639	1		Barteria_nigritana	1.35403	1
Bonnetia_tepuiensis	4.21688	1		Barteria_solida	0.371655	1
Borneosicyos_simplex	7.33564	1		Basananthe_hanningtoniana	11.502	1
Boscia_angustifolia	1.16215	1		Basananthe_lanceolata	11.502	1
Boscia_longifolia	3.23506	1		Basananthe_pedata	15.9969	1
Boscia_madagascariensis	3.23506	1		Bastardia_bivalvis	5.83394	1
Boswellia_hildebrandtii	13.7561	1		Batesia_floribunda	53.1914	1
Boswellia_neglecta	3.44792	1		Baudouinia_fluggeiformis	19.1034	1
Boswellia_sacra	3.44792	1		Bauhinia_acreana	4.49177	1
Bottegoa_insignis	5.98457	1		Bauhinia_aculeata	3.93175	1
Bouea_macrophylla	5.35861	1		Bauhinia_acuminata	0.061792	1
Bowdichia_nitida	0.518113	1		Bauhinia_andrieuxii	1.44127	1
Bowdichia_virgilioides	0.518113	1		Bauhinia_aurea	4.11149	1
Brachylophon_curtisii	34.0231	1		Bauhinia_bauhinioides	1.29032	1
Brachystegia_boehmii	2.68523	1		Bauhinia_binata	0.315248	1
Brachystegia_bussei	5.20759	1		Bauhinia_blakeana	7.34711	1
Brachystegia_spiciformis	2.68523	1		Bauhinia_bracteata	10.5741	1
Brandzeia_filicifolia	20.3082	1		Bauhinia_brevicalyx	2.73388	1
Brasiliocroton_mamoninha	28.3184	1		Bauhinia_cheilantha	3.57806	1
Brassiantha_hedraiantheroides	6.78733	1		Bauhinia_clemensiorum	1.23926	1
Bredemeyera_floribunda	45.6016	1		Bauhinia_cookii	4.85124	1
Brenierea_insignis	33.7653	1		Bauhinia_corniculata	1.29032	1
Brexia_madagascariensis	15.1294	1		Bauhinia_corymbosa	1.54706	1
Breynia_cernua	1.80473	1		Bauhinia_didyma	0.320085	1
Breynia_discigera	2.96504	1		Bauhinia_dipetala	1.52754	1
Breynia_disticha	1.57774	1		Bauhinia_erythrantha	1.85367	1
Breynia_glauca	0.046733	1		Bauhinia_forficata	3.93175	1
Breynia_retusa	0.095715	1		Bauhinia_galpinii	2.43107	1
Breynia_stipitata	0.181681	1		Bauhinia_glabra	1.82275	1
Breynia_vestita	0.046733	1		Bauhinia_glauca	0.320085	1
Bridelia_affinis	1.28836	1		Bauhinia_grevei	1.79705	1
Bridelia_angolensis	0.440872	1		Bauhinia_guianensis	2.04278	1
Bridelia_atroviridis	4.41315	1		Bauhinia_hainanensis	6.08266	1
Bridelia_cathartica	5.20198	1		Bauhinia_hildebrandtii	0.990181	1
Bridelia_curtisii	1.45627	1		Bauhinia_hymenaeifolia	1.82275	1
Bridelia_ferruginea	0.352748	1		Bauhinia_integrifolia	9.63492	1
Bridelia_glauca	11.1131	1		Bauhinia_jenningsii	3.99872	1
Bridelia_harmandii	1.45627	1		Bauhinia_kalantha	3.56383	1
Bridelia_insulana	1.74679	1		Bauhinia_khasiana	4.33003	1
Bridelia_macrocarpa	7.98377	1		Bauhinia_kockiana	14.0135	1
Bridelia_micrantha	3.12009	1		Bauhinia_longicuspis	44.625	1
Bridelia_ovata	5.24198	1		Bauhinia_lorantha	10.5679	1
Bridelia_retusa	9.69973	1		Bauhinia_madagascariensis	0.990181	1
Bridelia_scleroneura	0.352748	1		Bauhinia_mollis	1.50851	1
Bridelia_stipularis	5.22102	1		Bauhinia_monandra	2.58562	1
Bridelia_tomentosa	1.5045	1		Bauhinia_morondavensis	1.53616	1
Briquetia_spicata	15.5637	1		Bauhinia_nervosa	9.94917	1
Brodriguesia_santosii	3.34021	1		Bauhinia_pauletia	0.041762	1
Brongniartia_pacifica	21.6784	1		Bauhinia_penicilliloba	3.20974	1
Bronwenia_cinerascens	2.03829	1		Bauhinia_pentandra	4.51618	1
Bronwenia_cornifolia	2.1272	1		Bauhinia_petersiana	19.0204	1
Bronwenia_ferruginea	2.03829	1		Bauhinia_picta	1.41143	1
Bronwenia_mathiasiae	4.69591	1		Bauhinia_podopetala	1.13823	1
Brosimum_alicastrum	3.72872	1		Bauhinia_porosa	1.0838	1
Brosimum_guianense	1.44361	1		Bauhinia_pottsii	7.34711	1
Brosimum_lactescens	5.7188	1		Bauhinia_pringlei	2.36801	1
Brosimum_rubescens	1.36691	1		Bauhinia_pterocalyx	4.4561	1
Brosimum_utile	1.36691	1		Bauhinia_pulchella	1.50851	1
Brownea_ariza	1.22404	1		Bauhinia_purpurea	0.061792	1
Brownea_coccinea	1.22404	1		Bauhinia_pyrrhoclada	4.6875	1
Brownea_grandiceps	2.27113	1		Bauhinia_racemosa	2.26014	1
Brownea_multijuga	3.86451	1		Bauhinia_reticulata	29.478	1
Browneopsis_ucayalina	2.27113	1		Bauhinia_roxburghiana	12.6098	1
Brownlowia_elata	2.87019	1		Bauhinia_rufa	0.335557	1
Brucea_guineensis	4.66525	1		Bauhinia_rufescens	2.26014	1
Brucea_javanica	19.0843	1		Bauhinia_saigonensis	0.133347	1
Brucea_tenuifolia	0.423497	1		Bauhinia_scandens	2.27664	1
Bruguiera_cylindrica	42.9761	1		Bauhinia_seleriana	4.95709	1
Bruguiera_exaristata	24.4808	1		Bauhinia_semibifida	9.94917	1
Bruguiera_gymnorhiza	1.43754	1		Bauhinia_seminarioi	1.46339	1
Bruguiera_hainesii	1.43754	1		Bauhinia_siqueiraei	10.1378	1
Bruguiera_parviflora	24.4808	1		Bauhinia_strychnifolia	10.7227	1
Bruguiera_sexangula	12.0334	1		Bauhinia_strychnoidea	10.7227	1
Brunellia_oliveri	2.58605	1		Bauhinia_subclavata	1.8379	1
Brya_ebenus	4.73976	1		Bauhinia_taitensis	0.730922	1
Bryaspis_lupulina	34.163	1		Bauhinia_tomentosa	0.730922	1
Buchanania_latifolia	41.975	1		Bauhinia_touranensis	1.23926	1
Buchenavia_reticulata	2.59318	1		Bauhinia_ungulata	0.041762	1
Buchenavia_tetraphylla	2.59318	1		Bauhinia_variegata	4.64634	1
Buchholzia_coriacea	2.76933	1		Bauhinia_viridescens	7.09463	1
Buchholzia_tholloniana	2.76933	1		Bauhinia_weberbaueri	1.41143	1
Bucida_macrostachya	7.07854	1		Bauhinia_winitii	8.46465	1
Bulnesia_arborea	27.7021	1		Bauhinia_xerophyta	1.19178	1
Bunchosia_angustifolia	1.69561	1		Bauhinia_yunnanensis	0.06864	1
Bunchosia_apiculata	1.61334	1		Bayabusua_clarkei	29.642	1
Bunchosia_decussiflora	2.55555	1		Bdallophytum_americanum	73.4311	1
Bunchosia_glandulifera	0.02823	1		Begonia_acetosella	7.98425	1
Bunchosia_glandulosa	5.29361	1		Begonia_acuminatissima	7.184	1
Bunchosia_hookeriana	7.2035	1		Begonia_aequata	4.92367	1
Bunchosia_macrophylla	3.95823	1		Begonia_alicida	14.0534	1
Bunchosia_mcvaughii	2.90728	1		Begonia_alveolata	3.22853	1
Bunchosia_mollis	5.02828	1		Begonia_ampla	4.37385	1
Bunchosia_ocellata	5.95329	1		Begonia_angularis	7.26383	1
Bunchosia_odorata	2.53918	1		Begonia_anisoptera	0.573469	1
Bunchosia_pilocarpa	1.69561	1		Begonia_ankaranensis	4.21397	1
Bunchosia_swartziana	5.19131	1		Begonia_annobonensis	22.3541	1
Bunchosia_veluticarpa	0.072535	1		Begonia_arborescens	3.0895	1
Burdachia_sphaerocarpa	14.8665	1		Begonia_aspleniifolia	26.6846	1
Burkea_africana	8.95491	1		Begonia_atricha	5.46937	1
Burkillanthus_malaccensis	1.34551	1		Begonia_augustinei	6.09607	1
Burretiodendron_esquirolii	8.05394	1		Begonia_austroguangxiensis	5.55423	1
Bursera_angustata	0.940013	1		Begonia_baccata	5.53098	1
Bursera_aptera	2.5607	1		Begonia_balansana	4.35893	1
Bursera_ariensis	5.57429	1		Begonia_baviensis	0.057494	1
Bursera_bicolor	2.76426	1		Begonia_betsimisaraka	1.83048	1
Bursera_bipinnata	2.47412	1		Begonia_biflora	7.83072	1
Bursera_bolivarii	2.75403	1		Begonia_bipinnatifida	1.03219	1
Bursera_bonetii	3.24451	1		Begonia_bogneri	3.79296	1
Bursera_chemapodicta	4.41995	1		Begonia_boisiana	12.3342	1
Bursera_cinerea	2.02964	1		Begonia_boliviensis	1.46414	1
Bursera_citronella	2.51065	1		Begonia_bonus-henricus	2.89687	1
Bursera_copallifera	2.74988	1		Begonia_brevirimosa	1.03219	1
Bursera_coyucensis	3.75788	1		Begonia_burbidgei	5.04413	1
Bursera_crenata	5.65412	1		Begonia_capillipes	2.76173	1
Bursera_denticulata	7.08791	1		Begonia_cathayana	5.97774	1
Bursera_discolor	2.0551	1		Begonia_cavaleriei	4.02957	1
Bursera_diversifolia	3.10518	1		Begonia_cavallyensis	13.5502	1
Bursera_excelsa	2.43987	1		Begonia_ceratocarpa	4.74055	1
Bursera_fragrantissima	3.46605	1		Begonia_chiasmogyna	4.32896	1
Bursera_glabra	4.28274	1		Begonia_cinnabarina	1.46414	1
Bursera_glauca	1.68487	1		Begonia_cirrosa	6.69482	1
Bursera_grandifolia	0.826498	1		Begonia_comorensis	1.78234	1
Bursera_graveolens	4.2792	1		Begonia_conchifolia	3.53966	1
Bursera_heteresthes	2.05523	1		Begonia_contracta	2.25132	1
Bursera_hintonii	1.81317	1		Begonia_convolvulacea	1.39975	1
Bursera_inaguensis	9.42143	1		Begonia_coronensis	15.4798	1
Bursera_infernidialis	3.04858	1		Begonia_crassicaulis	3.53966	1
Bursera_instabilis	1.96229	1		Begonia_cucullata	6.36418	1
Bursera_isthmica	1.84372	1		Begonia_cylindrica	5.94023	1
Bursera_itzae	2.44888	1		Begonia_daweishanensis	0.030654	1
Bursera_kerberi	5.48514	1		Begonia_daxinensis	0.652572	1
Bursera_krusei	1.18016	1		Begonia_decora	1.36349	1
Bursera_lancifolia	3.51761	1		Begonia_deliciosa	3.81434	1
Bursera_laurihuertae	1.6674	1		Begonia_demissa	19.1491	1
Bursera_linanoe	3.53708	1		Begonia_dewildei	15.8258	1
Bursera_longipes	1.96229	1		Begonia_diadema	1.10623	1
Bursera_macvaughiana	4.02897	1		Begonia_discreta	6.06645	1
Bursera_mirandae	2.93579	1		Begonia_dryadis	7.10738	1
Bursera_morelensis	4.82645	1		Begonia_duncan-thomasii	3.56895	1
Bursera_multifolia	4.03037	1		Begonia_ebolowensis	3.69282	1
Bursera_occulta	7.08791	1		Begonia_edmundoi	5.71791	1
Bursera_ovalifolia	2.44888	1		Begonia_egregia	6.12347	1
Bursera_palaciosii	2.56502	1		Begonia_elmeri	11.9269	1
Bursera_paradoxa	4.62211	1		Begonia_eminii	3.86887	1
Bursera_permollis	1.6674	1		Begonia_engleri	22.3541	1
Bursera_ribana	4.30631	1		Begonia_fagifolia	9.6897	1
Bursera_rzedowskii	7.09679	1		Begonia_fangii	0.389482	1
Bursera_sarcopoda	2.87628	1		Begonia_fenicis	3.33692	1
Bursera_sarukhanii	2.76426	1		Begonia_filiformis	3.85249	1
Bursera_schlechtendalii	1.91035	1		Begonia_fissistyla	12.6972	1
Bursera_silviae	6.10383	1		Begonia_floccifera	16.2749	1
Bursera_simaruba	1.18016	1		Begonia_foliosa	2.69313	1
Bursera_simplex	2.91474	1		Begonia_francoisii	1.17034	1
Bursera_spinescens	7.29358	1		Begonia_fuchsioides	4.90506	1
Bursera_standleyana	6.91138	1		Begonia_furfuracea	11.5222	1
Bursera_staphyleoides	2.0551	1		Begonia_fuscisetosa	5.70331	1
Bursera_submoniliformis	3.68215	1		Begonia_fusialata	5.89753	1
Bursera_suntui	4.62451	1		Begonia_gabonensis	2.67691	1
Bursera_tecomaca	8.04887	1		Begonia_glabra	1.39975	1
Bursera_tomentosa	0.97908	1		Begonia_goudotii	11.7936	1
Bursera_trifoliolata	2.5607	1		Begonia_gracilis	13.2198	1
Bursera_trimera	3.51761	1		Begonia_guaduensis	8.96256	1
Bursera_vazquezyanesii	2.56502	1		Begonia_guangxiensis	0.370629	1
Bursera_vejar-vazquezii	2.8248	1		Begonia_gueritziana	10.7511	1
Bursera_velutina	2.74988	1		Begonia_hainanensis	8.60056	1
Bussea_gossweileri	6.00287	1		Begonia_halconensis	0.818112	1
Bussea_occidentalis	5.6147	1		Begonia_handelii	12.8106	1
Bussea_perrieri	5.6147	1		Begonia_hatacoa	4.57685	1
Bussea_sakalava	9.47676	1		Begonia_hemsleyana	5.08236	1
Butea_monosperma	7.15207	1		Begonia_heracleifolia	11.3851	1
Butea_superba	5.99715	1		Begonia_herbacea	20.4429	1
Byrsocarpus_coccineus	8.9957	1		Begonia_holtonis	4.90506	1
Byrsonima_basiloba	0.56167	1		Begonia_homonyma	1.68724	1
Byrsonima_coccolobifolia	1.17031	1		Begonia_imperialis	1.25237	1
Byrsonima_crassifolia	0.585418	1		Begonia_incarnata	11.6615	1
Byrsonima_crispa	0.761416	1		Begonia_inostegia	5.47825	1
Byrsonima_duckeana	1.21804	1		Begonia_integerrima	17.2582	1
Byrsonima_gardneriana	1.13625	1		Begonia_involucrata	12.1375	1
Byrsonima_lucida	2.37621	1		Begonia_isalensis	3.43035	1
Byrsonima_spicata	0.56167	1		Begonia_isoptera	5.46937	1
Byrsonima_triopterifolia	0.628472	1		Begonia_iucunda	30.2458	1
Byrsonima_vacciniifolia	1.13625	1		Begonia_jingxiensis	7.49914	1
Byrsonima_wadsworthii	2.37621	1		Begonia_johnstonii	24.9624	1
Byttneria_aculeata	4.17218	1		Begonia_kinabaluensis	5.04413	1
Byttneria_biloba	2.49495	1		Begonia_kisuluana	5.8275	1
Byttneria_catalpifolia	4.8889	1		Begonia_komoensis	2.32875	1
Byttneria_cordifolia	9.3718	1		Begonia_koordersii	2.98115	1
Byttneria_coriacea	10.6039	1		Begonia_lagunensis	4.92367	1
Byttneria_divaricata	4.17218	1		Begonia_lambii	8.87117	1
Byttneria_filipes	4.36225	1		Begonia_laminariae	4.61838	1
Byttneria_jaculifolia	0.697986	1		Begonia_lancangensis	5.94601	1
Byttneria_maingayi	9.3718	1		Begonia_lanternaria	0.370629	1
Byttneria_melleri	5.07279	1		Begonia_laruei	6.52095	1
Byttneria_microphylla	4.29422	1		Begonia_leptoptera	8.53914	1
Byttneria_morii	3.67508	1		Begonia_letouzeyi	3.56895	1
Byttneria_oligantha	2.49495	1		Begonia_listada	8.59391	1
Byttneria_scabra	3.427	1		Begonia_liuyanii	3.85249	1
Byttneria_schunkei	3.67508	1		Begonia_longicarpa	0.057494	1
Byttneria_stenophylla	0.697986	1		Begonia_longifolia	5.94601	1
Byttneria_uaupensis	9.08072	1		Begonia_longipetiolata	13.4892	1
Byttneria_voulily	2.77301	1		Begonia_longistyla	0.061469	1
Cadaba_kirkii	5.89877	1		Begonia_loranthoides	10.0892	1
Cadaba_virgata	5.89877	1		Begonia_lubbersii	5.71791	1
Cadia_commersoniana	0.096851	1		Begonia_luxurians	3.0895	1
Caesalpinia_andamanica	8.73174	1		Begonia_macintyreana	4.32896	1
Caesalpinia_bonduc	13.0073	1		Begonia_madecassa	8.18032	1
Caesalpinia_cacalaco	15.6374	1		Begonia_malabarica	5.84546	1
Caesalpinia_calycina	12.0542	1		Begonia_malachosticta	3.56446	1
Caesalpinia_coriaria	19.879	1		Begonia_mananjebensis	4.21397	1
Caesalpinia_crista	5.50294	1		Begonia_manicata	6.76494	1
Caesalpinia_eriostachys	29.7448	1		Begonia_manillensis	4.9879	1
Caesalpinia_exostemma	10.8624	1		Begonia_mannii	3.86887	1
Caesalpinia_ferrea	4.24598	1		Begonia_marnieri	3.43035	1
Caesalpinia_pulcherrima	0.047886	1		Begonia_maynensis	17.3772	1
Caesalpinia_pyramidalis	15.6374	1		Begonia_megalophyllaria	0.11848	1
Caesalpinia_sappan	9.24069	1		Begonia_mengtzeana	0.095821	1
Caesalpinia_velutina	0.051371	1		Begonia_meridensis	8.96256	1
Caesalpinia_violacea	1.46983	1		Begonia_merrittii	2.58788	1
Cajanus_cajan	5.52135	1		Begonia_meyeri-johannis	7.43738	1
Cakile_lanceolata	0.638427	1		Begonia_mindorensis	1.39469	1
Callaeum_antifebrile	3.05069	1		Begonia_minor	6.93022	1
Callaeum_malpighioides	0.981066	1		Begonia_multinervia	14.3069	1
Callaeum_nicaraguense	2.28188	1		Begonia_nana	1.83048	1
Callaeum_psilophyllum	3.88524	1		Begonia_negrosensis	1.93237	1
Callerya_atropurpurea	35.3057	1		Begonia_nelumbiifolia	6.51397	1
Callerya_dasyphylla	13.1406	1		Begonia_nigritarum	2.85696	1
Callerya_eriantha	0.967062	1		Begonia_ningmingensis	8.63913	1
Callerya_nieuwenhuisii	3.55078	1		Begonia_nossibea	1.17034	1
Callerya_scandens	0.967062	1		Begonia_nuwakotensis	1.14227	1
Callerya_vasta	34.7056	1		Begonia_obliqua	2.2818	1
Calliandra_brenesii	1.09908	1		Begonia_olbia	21.4043	1
Calliandra_calothyrsus	2.26824	1		Begonia_oreodoxa	0.030654	1
Calliandra_carbonaria	1.82432	1		Begonia_ornithophylla	0.464281	1
Calliandra_dysantha	5.5456	1		Begonia_oxyanthera	2.32875	1
Calliandra_houstoniana	0.602423	1		Begonia_oxyloba	7.43738	1
Calliandra_juzepczukii	0.079855	1		Begonia_oxysperma	9.89081	1
Calliandra_physocalyx	3.27293	1		Begonia_pasamanensis	0.994185	1
Calliandra_rhodocephala	1.11803	1		Begonia_pavonina	1.36349	1
Calliandra_rubescens	1.09908	1		Begonia_peltata	7.35367	1
Calliandra_surinamensis	1.82432	1		Begonia_peltatifolia	19.9746	1
Calliandra_tergemina	2.9525	1		Begonia_pengii	6.50683	1
Callistemon_polandii	62.8424	1		Begonia_petasitifolia	12.7638	1
Callisthene_fasciculata	12.5218	1		Begonia_piurensis	11.8687	1
Calodecaryia_crassifolia	7.50624	1		Begonia_poculifera	2.89687	1
Caloncoba_echinata	9.66847	1		Begonia_polygonoides	2.67691	1
Calophyllum_antillanum	1.11056	1		Begonia_potamophila	7.59777	1
Calophyllum_brasiliense	0.381861	1		Begonia_preussii	2.76173	1
Calophyllum_calaba	0.047499	1		Begonia_prismatocarpa	13.0907	1
Calophyllum_castaneum	2.31061	1		Begonia_pseudolateralis	2.98115	1
Calophyllum_goniocarpum	5.33645	1		Begonia_psilophylla	0.051934	1
Calophyllum_inophyllum	1.26174	1		Begonia_purpureofolia	0.072783	1
Calophyllum_lanigerum	2.31061	1		Begonia_quadrialata	10.4645	1
Calophyllum_leleanii	0.047499	1		Begonia_rajah	6.35761	1
Calophyllum_longifolium	0.753629	1		Begonia_ramosii	5.18732	1
Calophyllum_soulattri	5.33645	1		Begonia_reniformis	2.41439	1
Calophyllum_teysmannii	2.25626	1		Begonia_rex	6.09607	1
Calophyllum_verticillatum	0.381861	1		Begonia_robusta	14.8925	1
Calophyllum_vexans	6.12355	1		Begonia_rufa	6.12347	1
Calopogonium_caeruleum	7.13502	1		Begonia_rufipila	4.9879	1
Calopogonium_galactioides	4.02425	1		Begonia_rufosericea	9.14953	1
Calopogonium_mucunoides	7.13502	1		Begonia_salaziensis	1.78234	1
Calpocalyx_dinklagei	4.05441	1		Begonia_scapigera	8.04018	1
Calpocalyx_heitzii	4.05441	1		Begonia_scottii	1.58278	1
Calvoa_orientalis	5.61282	1		Begonia_scutifolia	7.59777	1
Calycopeplus_casuarinoides	11.4359	1		Begonia_sericoneura	10.1525	1
Calycophysum_pedunculatum	6.77248	1		Begonia_serratipetala	3.21825	1
Calyptranthes_pallens	7.92093	1		Begonia_sikkimensis	1.10623	1
Camoensia_brevicalyx	3.53521	1		Begonia_sinofloribunda	6.50683	1
Camoensia_scandens	3.53521	1		Begonia_socotrana	23.4579	1
Campsiandra_comosa	11.2327	1		Begonia_solananthera	17.2582	1
Camptostemon_schultzii	13.6051	1		Begonia_staudtii	22.0302	1
Camptostylus_mannii	11.2557	1		Begonia_stictopoda	0.994185	1
Campylostemon_angolense	5.47556	1		Begonia_subalpestris	12.7568	1
Canarium_acutifolium	2.42183	1		Begonia_suborbiculata	0.573469	1
Canarium_balansae	4.35413	1		Begonia_subscutata	4.90051	1
Canarium_decumanum	5.34054	1		Begonia_symsanguinea	4.13888	1
Canarium_harveyi	2.93862	1		Begonia_taiwaniana	0.818112	1
Canarium_indicum	1.11357	1		Begonia_taligera	7.11577	1
Canarium_littorale	2.43625	1		Begonia_tayabensis	1.09141	1
Canarium_madagascariense	5.34054	1		Begonia_tenuifolia	9.72601	1
Canarium_oleosum	0.053011	1		Begonia_teysmanniana	4.39715	1
Canarium_ovatum	2.90525	1		Begonia_thiemei	6.76494	1
Canarium_pilosum	1.03114	1		Begonia_thomeana	32.2601	1
Canarium_schlechteri	3.79889	1		Begonia_tomentosa	32.0877	1
Canarium_schweinfurthii	8.14847	1		Begonia_ulmifolia	8.89853	1
Canarium_strictum	0.055917	1		Begonia_valida	2.41439	1
Canarium_vitiense	0.053011	1		Begonia_variabilis	9.72601	1
Canarium_vulgare	2.93862	1		Begonia_variegata	4.39986	1
Canarium_whitei	2.42183	1		Begonia_varipeltata	9.10306	1
Canavalia_brasiliensis	2.92924	1		Begonia_versicolor	4.35893	1
Canavalia_cathartica	0.035968	1		Begonia_villifolia	0.124027	1
Canavalia_ensiformis	3.0211	1		Begonia_violifolia	1.25237	1
Canavalia_gladiata	2.96478	1		Begonia_wadei	1.39469	1
Canavalia_grandiflora	6.29611	1		Begonia_wangii	7.8766	1
Canavalia_hawaiiensis	0.196417	1		Begonia_wollnyi	19.2209	1
Canavalia_kauaiensis	0.345642	1		Beguea_apetala	3.11466	1
Canavalia_parviflora	12.0062	1		Beiselia_mexicana	43.8654	1
Canavalia_pubescens	0.07799	1		Belencita_nemorosa	18.774	1
Canavalia_rosea	0.345642	1		Bellucia_aequiloba	0.093825	1
Candolleodendron_brachystachyum	3.21368	1		Bellucia_grossularioides	0.093825	1
Caperonia_palustris	19.0625	1		Bellucia_pentamera	7.48571	1
Capparidastrum_discolor	4.62062	1		Bembicia_axillaris	14.622	1
Capparis_amplissima	9.16052	1		Benincasa_hispida	6.52016	1
Capparis_angustifolia	1.01357	1		Berchemia_discolor	17.1881	1
Capparis_callophylla	3.13867	1		Bergia_ammannioides	16.9304	1
Capparis_crotonoides	15.0939	1		Bergia_pedicellaris	4.31508	1
Capparis_cynophallophora	1.01357	1		Berlinia_confusa	1.84574	1
Capparis_elaeagnoides	10.6354	1		Berlinia_congolensis	2.0253	1
Capparis_fascicularis	5.43442	1		Berlinia_craibiana	2.90546	1
Capparis_frondosa	4.62062	1		Berlinia_grandiflora	0.071232	1
Capparis_hastata	4.32173	1		Berlinia_rabiensis	2.90546	1
Capparis_indica	5.90809	1		Bernardia_dichotoma	2.85689	1
Capparis_lucida	11.1568	1		Bernardia_dodecandra	2.85689	1
Capparis_odoratissima	1.65225	1		Bernardia_nicaraguensis	4.90927	1
Capparis_pachaca	18.3493	1		Bernoullia_flammea	6.69503	1
Capparis_pittieri	18.2289	1		Berrya_javanica	7.01524	1
Capparis_retusa	4.32173	1		Bersama_abyssinica	5.44895	1
Capparis_sandwichiana	6.70777	1		Bertolonia_maculata	1.93986	1
Capparis_scabrida	13.5982	1		Bertolonia_marmorata	1.93986	1
Capparis_sepiaria	1.5501	1		Betula_alnoides	1.89287	1
Capparis_sessilis	5.64372	1		Bhesa	74.121	1
Capparis_stenosepala	15.1309	1		Bikinia_durandii	1.52961	1
Capparis_tenuisiliqua	19.7891	1		Billia_hippocastanum	18.9032	1
Capparis_tomentosa	1.5501	1		Bionia_pedicellata	25.9367	1
Capparis_zeylanica	10.6354	1		Bischofia_javanica	48.2865	1
Capuronia_madagascariensis	25.5046	1		Bixa_orellana	12.4487	1
Capuronianthus_mahafalensis	5.39698	1		Bixa_urucurana	12.4487	1
Caraipa_densifolia	1.45776	1		Blachia_siamensis	7.39219	1
Caraipa_grandifolia	0.970962	1		Blakea_gracilis	4.92697	1
Caraipa_rodriguesii	6.55924	1		Blakea_scarlatina	4.34789	1
Caraipa_savannarum	0.970962	1		Blakea_schlimii	0.819179	1
Caraipa_tereticaulis	1.45776	1		Blakea_trinervia	0.819179	1
Caraipa_utilis	4.33656	1		Blepharandra_fimbriata	0.070685	1
Caraipa_valioi	4.33656	1		Blepharandra_heteropetala	7.66103	1
Carallia_brachiata	9.36976	1		Blepharandra_hypoleuca	0.070685	1
Carapa_angustifolia	3.82079	1		Blepharocalyx_salicifolius	0.046126	1
Carapa_batesii	3.25721	1		Blepharocarya_depauperata	19.5581	1
Carapa_dinklagei	1.78561	1		Blighia_sapida	4.48485	1
Carapa_guianensis	3.25721	1		Blighia_unijugata	0.694125	1
Carapa_hygrophila	2.72296	1		Blighia_welwitschii	2.08668	1
Carapa_macrantha	1.34847	1		Blomia_prisca	26.4178	1
Carapa_megistocarpa	2.2001	1		Blumeodendron_kurzii	36.0588	1
Carapa_microcarpa	1.50491	1		Bobgunnia_fistuloides	0.947879	1
Carapa_nicaraguensis	2.2001	1		Bobgunnia_madagascariensis	0.947879	1
Carapa_parviflora	1.34847	1		Bocoa_alterna	2.09033	1
Carapa_procera	0.201917	1		Bocoa_prouacensis	3.21368	1
Carapa_surinamensis	4.19251	1		Bocquillonia_goniorrhachis	3.25462	1
Carapa_velutina	0.201917	1		Boehmeria_glomerulifera	7.61077	1
Carica_papaya	21.5004	1		Boehmeria_grandis	3.69618	1
Carolus_anderssonii	33.0619	1		Boehmeria_macrophylla	0.039592	1
Carolus_chlorocarpus	0.654363	1		Boehmeria_pilosiuscula	3.64672	1
Carolus_sinemariensis	12.3991	1		Boehmeria_siamensis	3.64672	1
Carpolobia_alba	19.9075	1		Boehmeria_zollingeriana	0.551088	1
Carpotroche_longifolia	12.0268	1		Bolusia_amboensis	4.76016	1
Caryocar_glabrum	20.125	1		Bolusia_capensis	4.76016	1
Caryodendron_orinocense	25.5886	1		Bombax_buonopozense	3.49414	1
Casearia_aculeata	4.64578	1		Bombax_ceiba	3.53088	1
Casearia_arborea	8.45904	1		Bombax_malabaricum	3.49414	1
Casearia_arguta	5.71954	1		Bonania_cubana	7.18394	1
Casearia_commersoniana	1.64739	1		Bonetiella_anomala	16.4537	1
Casearia_coronata	3.6516	1		Bonnetia_ahogadoi	2.34402	1
Casearia_guianensis	4.64578	1		Bonnetia_cubensis	1.70639	1
Casearia_javitensis	1.64739	1		Bonnetia_paniculata	2.14883	1
Casearia_nitida	5.03176	1		Bonnetia_roraimae	20.7656	1
Casearia_praecox	9.23117	1		Bonnetia_sessilis	2.14883	1
Casearia_sylvestris	9.69689	1		Bonnetia_steyermarkii	2.34402	1
Casearia_tremula	5.03176	1		Bonnetia_stricta	1.70639	1
Cassia_abbreviata	6.29596	1		Bonnetia_tepuiensis	4.21688	1
Cassia_fistula	8.82908	1		Borneosicyos_simplex	7.33564	1
Cassia_grandis	15.8137	1		Borthwickia_trifoliata	53.7791	1
Cassia_javanica	13.264	1		Boscia_albitrunca	2.13627	1
Cassia_roxburghii	8.82908	1		Boscia_angustifolia	1.16215	1
Cassipourea_elliptica	1.07485	1		Boscia_madagascariensis	3.23506	1
Cassipourea_guianensis	1.07485	1		Boscia_mossambicensis	0.84766	1
Cassipourea_lanceolata	3.85156	1		Bosistoa_medicinalis	28.2749	1
Cassipourea_rotundifolia	9.353	1		Boswellia_hildebrandtii	13.7561	1
Castanopsis_hypophoenicea	3.19444	1		Boswellia_neglecta	3.44792	1
Castanopsis_inermis	2.4724	1		Boswellia_sacra	3.44792	1
Castanopsis_lucida	2.4724	1		Bottegoa_insignis	5.98457	1
Castanopsis_psilophylla	2.66142	1		Bouea_macrophylla	5.35861	1
Castela_retusa	0.63413	1		Bowdichia_nitida	0.518113	1
Castelnavia_fluitans	1.80295	1		Bowdichia_virgilioides	0.518113	1
Castelnavia_monandra	1.80295	1		Brachylophon_curtisii	34.0231	1
Castelnavia_multipartita	11.7319	1		Brachystegia_boehmii	2.68523	1
Castelnavia_princeps	13.2196	1		Brachystegia_bussei	5.20759	1
Castilla_elastica	7.8939	1		Brachystegia_spiciformis	2.68523	1
Casuarina_collina	1.6883	1		Brackenridgea_australiana	9.67827	1
Cathormion_umbellatum	8.54754	1		Brandzeia_filicifolia	20.3082	1
Catostemma_fragrans	7.98233	1		Brasiliocroton_mamoninha	28.3184	1
Caucanthus_auriculatus	6.98209	1		Brassiantha_hedraiantheroides	6.78733	1
Cavacoa_aurea	3.47335	1		Brassica_carinata	0.287871	1
Cavanillesia_platanifolia	7.92575	1		Brassica_fruticulosa	2.67265	1
Cayaponia_africana	1.53352	1		Brayopsis_alpaminae	0.075648	1
Cayaponia_americana	1.50452	1		Brayopsis_calycina	0.041815	1
Cayaponia_cruegeri	0.042756	1		Brayopsis_colombiana	0.161131	1
Cayaponia_espelina	3.67696	1		Brayopsis_diapensioides	5.61427	1
Cayaponia_macrocalyx	2.73649	1		Brayopsis_monimocalyx	0.041815	1
Cayaponia_prunifera	2.73649	1		Bredemeyera_floribunda	45.6016	1
Cayratia_acris	3.88011	1		Brexia_madagascariensis	15.1294	1
Cayratia_mollissima	3.88011	1		Breynia_cernua	1.80473	1
Cecropia_insignis	5.02904	1		Breynia_discigera	2.96504	1
Cecropia_longipes	0.045853	1		Breynia_disticha	1.57774	1
Cecropia_obtusifolia	0.085292	1		Breynia_fruticosa	0.181681	1
Cecropia_palmata	1.31771	1		Breynia_glauca	0.046733	1
Cecropia_peltata	0.045853	1		Breynia_retusa	0.095715	1
Cecropia_schreberiana	2.90518	1		Breynia_rostrata	2.52979	1
Cedrela_fissilis	6.50011	1		Breynia_stipitata	0.181681	1
Cedrela_odorata	12.4909	1		Breynia_vestita	0.046733	1
Cedrelinga_cateniformis	7.45511	1		Breynia_vitis-idaea	0.095715	1
Cedrelopsis_gracilis	2.47578	1		Bridelia_affinis	1.28836	1
Cedrelopsis_grevei	8.40406	1		Bridelia_angolensis	0.440872	1
Cedrelopsis_rakotozafyi	8.40406	1		Bridelia_atroviridis	4.41315	1
Cedrelopsis_trivalvis	2.47578	1		Bridelia_brideliifolia	3.12009	1
Ceiba_aesculifolia	0.938313	1		Bridelia_cathartica	5.20198	1
Ceiba_pentandra	5.15632	1		Bridelia_curtisii	1.45627	1
Ceiba_schottii	2.46126	1		Bridelia_ferruginea	0.352748	1
Celianella_montana	21.1438	1		Bridelia_glauca	11.1131	1
Celtis_iguanaea	12.6252	1		Bridelia_harmandii	1.45627	1
Celtis_latifolia	12.6252	1		Bridelia_insulana	1.74679	1
Celtis_schippii	26.2115	1		Bridelia_macrocarpa	7.98377	1
Cenostigma_gardnerianum	26.4884	1		Bridelia_micrantha	3.12009	1
Centradenia_inaequilateralis	8.7585	1		Bridelia_mollis	5.5165	1
Centrolobium_microchaete	1.08568	1		Bridelia_ovata	5.24198	1
Centrolobium_ochroxylum	1.08568	1		Bridelia_retusa	9.69973	1
Centrolobium_paraense	1.75675	1		Bridelia_scleroneura	0.352748	1
Centrolobium_robustum	1.81824	1		Bridelia_stipularis	5.22102	1
Centrolobium_sclerophyllum	1.75675	1		Bridelia_tenuifolia	0.382844	1
Centroplacus_glaucinus	74.121	1		Bridelia_tomentosa	1.5045	1
Centrosema_pubescens	48.7505	1		Briquetia_spicata	15.5637	1
Centrosema_sagittatum	9.67153	1		Brodriguesia_santosii	3.34021	1
Ceratolacis_pedunculatum	32.3377	1		Brongniartia_inconstans	1.56678	1
Ceratosanthes_palmata	7.01789	1		Brongniartia_pacifica	21.6784	1
Ceriops_australis	9.55752	1		Bronwenia_cinerascens	2.03829	1
Ceriops_decandra	8.06521	1		Bronwenia_cornifolia	2.1272	1
Ceriops_tagal	2.0935	1		Bronwenia_ferruginea	2.03829	1
Ceriops_zippeliana	2.0935	1		Bronwenia_mathiasiae	4.69591	1
Cespedesia_spathulata	33.6755	1		Brosimum_alicastrum	3.72872	1
Ceuthostoma_palawanense	1.71416	1		Brosimum_guianense	1.44361	1
Ceuthostoma_terminale	1.71416	1		Brosimum_lactescens	5.7188	1
Chadsia_versicolor	9.90409	1		Brosimum_rubescens	1.36691	1
Chaetachme_aristata	37.5925	1		Brosimum_utile	1.36691	1
Chaetocalyx_blanchetiana	16.394	1		Brownea_ariza	1.22404	1
Chaetocalyx_brasiliensis	0.939811	1		Brownea_coccinea	1.22404	1
Chaetocalyx_klugii	7.91709	1		Brownea_grandiceps	2.27113	1
Chaetocalyx_latisiliqua	16.394	1		Brownea_multijuga	3.86451	1
Chaetocalyx_longiflora	0.939811	1		Browneopsis_ucayalina	2.27113	1
Chaetocalyx_longiflorus	6.56202	1		Brownlowia_elata	2.87019	1
Chaetocalyx_scandens	6.56202	1		Brucea_antidysenterica	4.79821	1
Chaetocarpus_africanus	7.60992	1		Brucea_guineensis	4.66525	1
Chaetocarpus_castanocarpus	7.60992	1		Brucea_javanica	19.0843	1
Chamaecrista_absus	16.666	1		Brucea_mollis	19.0843	1
Chamaecrista_acosmifolia	1.37579	1		Brucea_tenuifolia	0.423497	1
Chamaecrista_amorimii	2.45732	1		Bruguiera_cylindrica	42.9761	1
Chamaecrista_anamariae	17.4367	1		Bruguiera_exaristata	24.4808	1
Chamaecrista_belemii	15.4199	1		Bruguiera_gymnorhiza	1.43754	1
Chamaecrista_blanchetii	4.29997	1		Bruguiera_hainesii	1.43754	1
Chamaecrista_brachystachya	3.62393	1		Bruguiera_parviflora	24.4808	1
Chamaecrista_calycioides	22.2819	1		Bruguiera_sexangula	12.0334	1
Chamaecrista_campestris	15.4199	1		Brunellia_acutangula	2.6525	1
Chamaecrista_cytisoides	7.14021	1		Brunellia_colombiana	2.58605	1
Chamaecrista_dalbergiifolia	1.56705	1		Brunellia_oliveri	2.58605	1
Chamaecrista_desvauxii	1.5749	1		Brya_ebenus	4.73976	1
Chamaecrista_diphylla	5.64476	1		Bryaspis_lupulina	34.163	1
Chamaecrista_eitenorum	48.354	1		Buchanania_latifolia	41.975	1
Chamaecrista_flexuosa	11.3075	1		Buchenavia_reticulata	2.59318	1
Chamaecrista_hispidula	0.109862	1		Buchenavia_tetraphylla	2.59318	1
Chamaecrista_jacobinea	19.0554	1		Buchholzia_coriacea	2.76933	1
Chamaecrista_onusta	2.45732	1		Buchholzia_tholloniana	2.76933	1
Chamaecrista_pascuorum	14.3776	1		Bucida_macrostachya	7.07854	1
Chamaecrista_pilosa	4.69301	1		Bulnesia_arborea	27.7021	1
Chamaecrista_ramosa	1.5749	1		Bunchosia_angustifolia	1.69561	1
Chamaecrista_rotundifolia	4.69301	1		Bunchosia_apiculata	1.61334	1
Chamaecrista_rupestrium	1.76819	1		Bunchosia_armeniaca	7.65198	1
Chamaecrista_serpens	10.1156	1		Bunchosia_decussiflora	2.55555	1
Chamaecrista_setosa	2.43454	1		Bunchosia_deflexa	1.66701	1
Chamaecrista_speciosa	0.313323	1		Bunchosia_glandulifera	0.02823	1
Chamaecrista_supplex	18.7156	1		Bunchosia_glandulosa	5.29361	1
Chamaecrista_trichopoda	6.51598	1		Bunchosia_hookeriana	7.2035	1
Chamaecrista_unijuga	2.02589	1		Bunchosia_macrophylla	3.95823	1
Chamguava_schippii	8.18628	1		Bunchosia_mcvaughii	2.90728	1
Chapmannia_gracilis	2.42328	1		Bunchosia_mollis	5.02828	1
Chapmannia_reghidensis	1.43979	1		Bunchosia_ocellata	5.95329	1
Chapmannia_sericea	1.93168	1		Bunchosia_odorata	2.53918	1
Chapmannia_somalensis	5.87254	1		Bunchosia_pilocarpa	1.69561	1
Chapmannia_tinireana	1.43979	1		Bunchosia_swartziana	5.19131	1
Chascotheca_neopeltandra	21.6882	1		Bunchosia_ternata	0.072535	1
Chaunanthus_acuminatus	3.80092	1		Bunchosia_veluticarpa	0.072535	1
Cheilosa_montana	15.8496	1		Burdachia_sphaerocarpa	14.8665	1
Chiangiodendron_mexicanum	22.3923	1		Burkea_africana	8.95491	1
Chidlowia_sanguinea	30.8598	1		Burkillanthus_malaccensis	1.34551	1
Chisocheton_ceramicus	0.03221	1		Burretiodendron_esquirolii	8.05394	1
Chisocheton_cumingianus	0.065821	1		Burretiodendron_hsienmu	1.83441	1
Chisocheton_macrophyllus	0.065821	1		Bursera_altijuga	1.61244	1
Chisocheton_montanus	21.5154	1		Bursera_angustata	0.940013	1
Chisocheton_schumannii	10.8246	1		Bursera_aptera	2.5607	1
Chloroleucon_mangense	2.1336	1		Bursera_arida	5.90721	1
Chloroxylon_faho	5.25977	1		Bursera_ariensis	5.57429	1
Chondrostylis_kunstleri	10.8148	1		Bursera_aspleniifolia	1.81317	1
Chouxia_macrophylla	4.08116	1		Bursera_attenuata	0.826498	1
Christia_vespertilionis	7.88483	1		Bursera_bicolor	2.76426	1
Christiana_africana	7.01524	1		Bursera_biflora	4.78435	1
Christianella_multiglandulosa	0.406362	1		Bursera_bipinnata	2.47412	1
Christianella_surinamensis	0.406362	1		Bursera_bolivarii	2.75403	1
Chrozophora_oblongifolia	1.83255	1		Bursera_bonetii	3.24451	1
Chrysobalanus_icaco	6.79556	1		Bursera_cerasiifolia	2.58617	1
Chrysochlamys_eclipes	2.02287	1		Bursera_chemapodicta	4.41995	1
Chrysochlamys_grandifolia	2.02287	1		Bursera_cinerea	2.02964	1
Chrysochlamys_silvicola	1.3363	1		Bursera_citronella	2.51065	1
Chrysochlamys_skutchii	2.06186	1		Bursera_confusa	7.48197	1
Chytranthus_atroviolaceus	1.25531	1		Bursera_copallifera	2.74988	1
Chytranthus_carneus	2.46247	1		Bursera_coyucensis	3.75788	1
Chytranthus_macrobotrys	2.46247	1		Bursera_crenata	5.65412	1
Chytranthus_prieurianus	7.70114	1		Bursera_cuneata	1.84372	1
Chytranthus_setosus	2.37022	1		Bursera_denticulata	7.08791	1
Chytranthus_talbotii	6.53395	1		Bursera_discolor	2.0551	1
Cienfuegosia_tripartita	5.83762	1		Bursera_diversifolia	3.10518	1
Cionosicyos_excisus	5.1696	1		Bursera_esparzae	4.49771	1
Cionosicyos_macranthus	5.09447	1		Bursera_excelsa	2.43987	1
Cionosicyos_pomiformis	5.1696	1		Bursera_fagaroides	5.57429	1
Cionosicys_guabubu	5.09447	1		Bursera_fragrantissima	3.46605	1
Cissus_alata	0.092562	1		Bursera_frenningiae	2.32023	1
Cissus_apendiculata	2.91425	1		Bursera_galeottiana	4.62451	1
Cissus_araguainensis	9.77831	1		Bursera_glabra	4.28274	1
Cissus_bahiensis	4.3526	1		Bursera_glabrifolia	3.04232	1
Cissus_blanchetiana	6.51096	1		Bursera_glauca	1.68487	1
Cissus_campestris	6.2759	1		Bursera_grandifolia	0.826498	1
Cissus_cornifolia	22.7652	1		Bursera_graveolens	4.2792	1
Cissus_decidua	7.62577	1		Bursera_heteresthes	2.05523	1
Cissus_descoingsii	12.0323	1		Bursera_hintonii	1.81317	1
Cissus_duarteana	3.06885	1		Bursera_inaguensis	9.42143	1
Cissus_elongata	43.853	1		Bursera_infernidialis	3.04858	1
Cissus_erosa	11.5708	1		Bursera_instabilis	1.96229	1
Cissus_fuliginea	11.9999	1		Bursera_isthmica	1.84372	1
Cissus_gongylodes	5.23139	1		Bursera_itzae	2.44888	1
Cissus_hastata	20.98	1		Bursera_kerberi	5.48514	1
Cissus_javana	20.98	1		Bursera_krusei	1.18016	1
Cissus_neei	10.3837	1		Bursera_lancifolia	3.51761	1
Cissus_paraensis	3.27767	1		Bursera_laurihuertae	1.6674	1
Cissus_pinnatifolia	6.51096	1		Bursera_linanoe	3.53708	1
Cissus_pseudoverticillata	10.9089	1		Bursera_longipes	1.96229	1
Cissus_pulcherrima	3.19536	1		Bursera_macvaughiana	4.02897	1
Cissus_quadrangularis	19.4047	1		Bursera_madrigalii	3.04232	1
Cissus_reniformis	9.38633	1		Bursera_medranoana	1.91035	1
Cissus_repens	26.3964	1		Bursera_mirandae	2.93579	1
Cissus_simsiana	9.7046	1		Bursera_morelensis	4.82645	1
Cissus_spinosa	4.3526	1		Bursera_multifolia	4.03037	1
Cissus_stipulata	8.92802	1		Bursera_multijuga	6.87008	1
Cissus_surinamensis	2.91425	1		Bursera_occulta	7.08791	1
Cissus_tiliacea	13.5199	1		Bursera_ovalifolia	2.44888	1
Cissus_tinctoria	6.2759	1		Bursera_palaciosii	2.56502	1
Cissus_ulmifolia	8.89531	1		Bursera_palmeri	2.87225	1
Cissus_verticillata	0.092562	1		Bursera_paradoxa	4.62211	1
Citropsis_gabunensis	4.6279	1		Bursera_penicillata	3.04858	1
Citrus_aurantiifolia	4.54371	1		Bursera_permollis	1.6674	1
Citrus_garrawayi	0.061354	1		Bursera_pontiveteris	1.61244	1
Citrus_gracilis	3.95996	1		Bursera_ribana	4.30631	1
Citrus_halimii	0.890963	1		Bursera_roseana	1.42692	1
Citrus_hystrix	4.86735	1		Bursera_rzedowskii	7.09679	1
Citrus_inodora	2.31614	1		Bursera_sarcopoda	2.87628	1
Citrus_limonia	5.48879	1		Bursera_sarukhanii	2.76426	1
Citrus_lucida	14.2233	1		Bursera_schlechtendalii	1.91035	1
Citrus_macroptera	5.00702	1		Bursera_shaferi	2.32023	1
Citrus_maxima	0.444007	1		Bursera_silviae	6.10383	1
Citrus_medica	4.26925	1		Bursera_simaruba	1.18016	1
Citrus_reticulata	0.104943	1		Bursera_simplex	2.91474	1
Citrus_swinglei	1.32739	1		Bursera_spinescens	7.29358	1
Citrus_warburgiana	1.68184	1		Bursera_standleyana	6.91138	1
Citrus_wintersii	3.42164	1		Bursera_staphyleoides	2.0551	1
Cladogelonium_madagascariense	26.0239	1		Bursera_submoniliformis	3.68215	1
Cladopus_nymanii	1.05085	1		Bursera_suntui	4.62451	1
Claoxylon_indicum	32.7926	1		Bursera_tecomaca	8.04887	1
Claoxylon_polot	5.3496	1		Bursera_tomentosa	0.97908	1
Clarisia_biflora	1.44361	1		Bursera_trifoliolata	2.5607	1
Clathrotropis_brachypetala	25.8548	1		Bursera_trimera	3.51761	1
Clathrotropis_macrocarpa	36.7803	1		Bursera_vazquezyanesii	2.56502	1
Clathrotropis_nitida	5.96962	1		Bursera_vejar-vazquezii	2.8248	1
Clausena_excavata	7.38838	1		Bursera_velutina	2.74988	1
Clausena_harmandiana	7.50715	1		Bussea_gossweileri	6.00287	1
Cleidion_castaneifolium	14.5971	1		Bussea_occidentalis	5.6147	1
Cleistanthus_oblongifolius	8.09453	1		Bussea_perrieri	5.6147	1
Cleistanthus_perrieri	3.13012	1		Bussea_sakalava	9.47676	1
Cleistanthus_petelotii	9.3345	1		Butea_monosperma	7.15207	1
Cleistanthus_polystachyus	18.7023	1		Butea_superba	5.99715	1
Cleistanthus_suarezensis	3.13012	1		Byrsocarpus_coccineus	8.9957	1
Cleistanthus_sumatranus	8.09453	1		Byrsonima_basiloba	0.56167	1
Cleistanthus_tomentosus	7.40838	1		Byrsonima_coccolobifolia	1.17031	1
Cleobulia_multiflora	19.407	1		Byrsonima_crassifolia	0.585418	1
Cleome_aculeata	1.542	1		Byrsonima_crispa	0.761416	1
Cleome_afrospina	2.02775	1		Byrsonima_duckeana	1.21804	1
Cleome_brachycarpa	19.8618	1		Byrsonima_gardneriana	1.13625	1
Cleome_briquetii	0.604941	1		Byrsonima_lucida	2.37621	1
Cleome_cleomoides	4.58058	1		Byrsonima_macrophylla	0.585418	1
Cleome_gynandra	26.2383	1		Byrsonima_morii	0.661846	1
Cleome_iberidella	6.57094	1		Byrsonima_spicata	0.56167	1
Cleome_lanceolata	22.2639	1		Byrsonima_triopterifolia	0.628472	1
Cleome_microaustralica	4.58058	1		Byrsonima_vacciniifolia	1.13625	1
Cleome_oxalidea	21.9558	1		Byrsonima_wadsworthii	2.37621	1
Cleome_paludosa	22.8303	1		Byttneria_aculeata	4.17218	1
Cleome_pilosa	12.5275	1		Byttneria_aspera	4.80178	1
Cleome_rotundifolia	10.0541	1		Byttneria_biloba	2.49495	1
Cleome_schimperi	6.57094	1		Byttneria_catalpifolia	4.8889	1
Cleome_schweinfurthii	3.45009	1		Byttneria_cordifolia	9.3718	1
Cleome_siliculifera	13.1572	1		Byttneria_coriacea	10.6039	1
Cleome_spinosa	3.14086	1		Byttneria_divaricata	4.17218	1
Cleome_stricta	9.35167	1		Byttneria_fernandesii	4.53867	1
Cleome_strigosa	9.35167	1		Byttneria_filipes	4.36225	1
Cleome_uncifera	8.10073	1		Byttneria_jaculifolia	0.697986	1
Cleome_usambarica	0.604941	1		Byttneria_maingayi	9.3718	1
Cleome_viscosa	10.6709	1		Byttneria_melleri	5.07279	1
Cleoserrata_speciosa	26.0509	1		Byttneria_microphylla	4.29422	1
Clidemia_dentata	1.37328	1		Byttneria_morii	3.67508	1
Clidemia_octona	1.37328	1		Byttneria_oligantha	2.49495	1
Clidemia_petiolaris	6.6011	1		Byttneria_scabra	3.427	1
Clidemia_rubra	3.43049	1		Byttneria_schunkei	3.67508	1
Clidemia_septuplinervia	3.99834	1		Byttneria_stenophylla	0.697986	1
Clidemia_setosa	2.62109	1		Byttneria_uaupensis	9.08072	1
Clitoria_glaberrima	13.9388	1		Byttneria_voulily	2.77301	1
Clitoria_guianensis	1.37579	1		Cabralea_canjerana	1.28358	1
Clitoria_ternatea	13.9388	1		Cadaba_kirkii	5.89877	1
Cloezia_artensis	56.6287	1		Cadaba_termitaria	6.53658	1
Cloezia_floribunda	28.6227	1		Cadia_pedicellata	0.096851	1
Clusia_clusioides	0.042649	1		Cadia_purpurea	4.55567	1
Clusia_fructiangusta	1.85888	1		Caesalpinia_andamanica	8.73174	1
Clusia_gracilis	5.1036	1		Caesalpinia_bonduc	13.0073	1
Clusia_grandiflora	3.81661	1		Caesalpinia_cacalaco	15.6374	1
Clusia_gundlachii	4.4617	1		Caesalpinia_calycina	12.0542	1
Clusia_hammeliana	4.48192	1		Caesalpinia_coriaria	19.879	1
Clusia_lanceolata	3.41289	1		Caesalpinia_crista	5.50294	1
Clusia_loretensis	4.50456	1		Caesalpinia_decapetala	9.24069	1
Clusia_major	0.042649	1		Caesalpinia_eriostachys	29.7448	1
Clusia_nemorosa	6.78259	1		Caesalpinia_exostemma	10.8624	1
Clusia_pallida	1.85888	1		Caesalpinia_ferrea	4.24598	1
Clusia_rosea	3.81661	1		Caesalpinia_minax	13.0073	1
Clusia_viscida	3.8397	1		Caesalpinia_paraguariensis	4.24598	1
Clusiella_isthmensis	26.3202	1		Caesalpinia_pulcherrima	0.047886	1
Clymenia_polyandra	8.95199	1		Caesalpinia_pyramidalis	15.6374	1
Cnesmone_javanica	7.08748	1		Caesalpinia_sappan	9.24069	1
Cnidoscolus_aconitifolius	7.33559	1		Caesalpinia_spinosa	11.8208	1
Cnidoscolus_urens	7.33559	1		Caesalpinia_trichocarpa	4.2199	1
Coccinia_aurantiaca	1.12831	1		Caesalpinia_velutina	0.051371	1
Coccinia_barteri	0.994163	1		Caesalpinia_violacea	1.46983	1
Coccinia_grandis	5.61702	1		Cajanus_cajan	5.52135	1
Coccinia_heterophylla	5.46805	1		Cakile_lanceolata	0.638427	1
Coccinia_keayana	4.74406	1		Calcicola_parvifolia	9.29885	1
Coccinia_longicarpa	0.439222	1		Callaeum_antifebrile	3.05069	1
Coccinia_megarrhiza	4.89062	1		Callaeum_malpighioides	0.981066	1
Coccinia_microphylla	4.92846	1		Callaeum_nicaraguense	2.28188	1
Coccinia_racemiflora	1.24842	1		Callaeum_psilophyllum	3.88524	1
Coccinia_schliebenii	1.1805	1		Callaeum_septentrionale	7.98367	1
Coccinia_senensis	1.12831	1		Callerya_atropurpurea	35.3057	1
Coccinia_subsessiliflora	0.964898	1		Callerya_dasyphylla	13.1406	1
Cochliasanthus_caracalla	14.8286	1		Callerya_eriantha	0.967062	1
Cochlospermum_intermedium	0.944826	1		Callerya_eurybotrya	1.55365	1
Cochlospermum_vitifolium	0.944826	1		Callerya_nieuwenhuisii	3.55078	1
Codiaeum_peltatum	3.84621	1		Callerya_scandens	0.967062	1
Codiaeum_variegatum	3.84621	1		Callerya_speciosa	12.9977	1
Coelostegia_borneensis	10.5163	1		Callerya_vasta	34.7056	1
Cogniauxia_podolaena	6.64084	1		Calliandra_brenesii	1.09908	1
Cogniauxia_trilobata	6.64084	1		Calliandra_calothyrsus	2.26824	1
Cojoba_arborea	2.64653	1		Calliandra_carbonaria	1.82432	1
Cojoba_catenata	0.647525	1		Calliandra_dysantha	5.5456	1
Cojoba_filipes	0.028775	1		Calliandra_houstoniana	0.602423	1
Cojoba_rufescens	1.04861	1		Calliandra_juzepczukii	0.079855	1
Cola_acuminata	0.824314	1		Calliandra_longipedicellata	0.602423	1
Cola_millenii	5.57171	1		Calliandra_physocalyx	3.27293	1
Cola_nitida	0.824314	1		Calliandra_rhodocephala	1.11803	1
Coleostachys_genipifolia	23.4916	1		Calliandra_rubescens	1.09908	1
Colubrina_asiatica	16.8629	1		Calliandra_surinamensis	1.82432	1
Colubrina_glandulosa	1.87046	1		Calliandra_tergemina	2.9525	1
Colubrina_reclinata	1.87046	1		Calliandropsis_nervosus	8.47392	1
Colubrina_spinosa	11.9677	1		Callistemon_polandii	62.8424	1
Colvillea_racemosa	8.88987	1		Callisthene_fasciculata	12.5218	1
Combretocarpus_rotundatus	48.1279	1		Caloncoba_echinata	9.66847	1
Combretum_adenogonium	0.735529	1		Calophaca_pskemica	0.54013	1
Combretum_coccineum	3.15671	1		Calophaca_soongorica	0.423599	1
Combretum_collinum	0.735529	1		Calophyllum_antillanum	1.11056	1
Combretum_farinosum	1.09714	1		Calophyllum_brasiliense	0.381861	1
Combretum_fragrans	4.94723	1		Calophyllum_calaba	0.047499	1
Combretum_glutinosum	5.02728	1		Calophyllum_castaneum	2.31061	1
Combretum_goldieanum	15.0614	1		Calophyllum_goniocarpum	5.33645	1
Combretum_grandiflorum	10.0981	1		Calophyllum_inophyllum	1.26174	1
Combretum_holstii	1.13629	1		Calophyllum_lanigerum	2.31061	1
Combretum_indicum	7.96455	1		Calophyllum_leleanii	0.047499	1
Combretum_kirkii	1.60603	1		Calophyllum_longifolium	0.753629	1
Combretum_micranthum	13.293	1		Calophyllum_membranaceum	1.14583	1
Combretum_molle	0.420619	1		Calophyllum_soulattri	5.33645	1
Combretum_padoides	0.068601	1		Calophyllum_teysmannii	2.25626	1
Combretum_paniculatum	0.091592	1		Calophyllum_verticillatum	0.381861	1
Combretum_pisoniiflorum	5.44695	1		Calophyllum_vexans	6.12355	1
Commersonia_bartramia	8.10732	1		Calopogonium_caeruleum	7.13502	1
Commiphora_africana	4.67852	1		Calopogonium_galactioides	4.02425	1
Commiphora_ankaranensis	1.68368	1		Calopogonium_mucunoides	7.13502	1
Commiphora_aprevalii	1.68368	1		Calopyxis_grandidieri	10.0981	1
Commiphora_campestris	9.26103	1		Calpocalyx_dinklagei	4.05441	1
Commiphora_capuronii	2.32001	1		Calpocalyx_heitzii	4.05441	1
Commiphora_chaetocarpa	3.63327	1		Calpurnia_aurea	1.12692	1
Commiphora_coleopsis	2.44587	1		Calvoa_orientalis	5.61282	1
Commiphora_edulis	9.39359	1		Calycogonium_squamulosum	13.3375	1
Commiphora_eminii	7.77984	1		Calycopeplus_casuarinoides	11.4359	1
Commiphora_falcata	7.81296	1		Calycophysum_pedunculatum	6.77248	1
Commiphora_foliacea	2.75482	1		Calycophysum_weberbaueri	9.01767	1
Commiphora_grandifolia	2.44587	1		Calyptranthes_pallens	7.92093	1
Commiphora_guillauminii	4.71964	1		Camarea_axillaris	7.87611	1
Commiphora_habessinica	4.17089	1		Cambessedesia_corymbosa	24.6051	1
Commiphora_humbertii	2.22219	1		Cambessedesia_gracilis	3.62083	1
Commiphora_kataf	12.4344	1		Cambessedesia_hermogenesii	3.09427	1
Commiphora_kua	4.11185	1		Cambessedesia_hilariana	11.1617	1
Commiphora_lamii	4.19083	1		Cambessedesia_purpurata	2.21491	1
Commiphora_leptophloeos	2.3204	1		Cambessedesia_rupestris	2.21491	1
Commiphora_madagascariensis	5.97983	1		Cambessedesia_tenuis	3.32284	1
Commiphora_mafaidoha	3.03398	1		Camoensia_brevicalyx	3.53521	1
Commiphora_merkeri	4.11185	1		Camoensia_scandens	3.53521	1
Commiphora_mildbraedii	2.74141	1		Campsiandra_comosa	11.2327	1
Commiphora_monstruosa	2.22219	1		Camptostemon_schultzii	13.6051	1
Commiphora_myrrha	5.95416	1		Camptostylus_mannii	11.2557	1
Commiphora_orbicularis	6.09836	1		Campylostemon_angolense	5.47556	1
Commiphora_ovalifolia	3.63327	1		Canacomyrica_monticola	30.08	1
Commiphora_rostrata	9.26103	1		Canarium_acutifolium	2.42183	1
Commiphora_samharensis	2.75482	1		Canarium_album	4.05148	1
Commiphora_simplicifolia	3.73488	1		Canarium_balansae	4.35413	1
Commiphora_unilobata	9.39359	1		Canarium_bengalense	1.03114	1
Comocladia_dodonaea	0.08845	1		Canarium_decumanum	5.34054	1
Comocladia_glabra	0.08845	1		Canarium_harveyi	2.93862	1
Comocladia_macrophylla	16.4347	1		Canarium_indicum	1.11357	1
Comocladia_mollissima	16.4537	1		Canarium_littorale	2.43625	1
Comolia_microphylla	18.1484	1		Canarium_madagascariense	5.34054	1
Conceveiba_guianensis	1.50758	1		Canarium_muelleri	4.27874	1
Conceveiba_martiana	1.50758	1		Canarium_oleiferum	5.8924	1
Conceveiba_pleiostemona	14.0048	1		Canarium_oleosum	0.053011	1
Conchocarpus_nicaraguensis	12.1792	1		Canarium_ovatum	2.90525	1
Conchopetalum_brachysepalum	3.57749	1		Canarium_pilosum	1.03114	1
Connarus_conchocarpus	15.8891	1		Canarium_schlechteri	3.79889	1
Conocarpus_erectus	30.9087	1		Canarium_schweinfurthii	8.14847	1
Conostegia_bracteata	0.048112	1		Canarium_strictum	0.055917	1
Conostegia_cinnamomea	0.055793	1		Canarium_tramdenum	0.055917	1
Conostegia_icosandra	0.048112	1		Canarium_vitiense	0.053011	1
Conostegia_subcrustulata	0.094118	1		Canarium_vulgare	2.93862	1
Conostegia_xalapensis	0.094118	1		Canarium_whitei	2.42183	1
Conzattia_multiflora	10.6066	1		Canarium_zeylanicum	1.5102	1
Copaifera_coriacea	15.9447	1		Canavalia_boliviana	2.92924	1
Copaifera_mildbraedii	2.03246	1		Canavalia_brasiliensis	2.92924	1
Copaifera_officinalis	4.51679	1		Canavalia_cathartica	0.035968	1
Copaifera_salikounda	2.03246	1		Canavalia_ensiformis	3.0211	1
Corallocarpus_boehmii	2.13055	1		Canavalia_galeata	0.38493	1
Corallocarpus_epigaeus	8.76079	1		Canavalia_gladiata	2.96478	1
Corchorus_aestuans	11.3734	1		Canavalia_grandiflora	6.29611	1
Corchorus_africanus	3.62454	1		Canavalia_hawaiiensis	0.196417	1
Corchorus_baldaccii	1.27236	1		Canavalia_hirsutissima	0.333932	1
Corchorus_brevicornutus	3.62454	1		Canavalia_kauaiensis	0.345642	1
Corchorus_capsularis	7.94727	1		Canavalia_molokaiensis	0.283378	1
Corchorus_depressus	10.5673	1		Canavalia_napaliensis	0.242544	1
Corchorus_elachocarpus	1.55745	1		Canavalia_parviflora	12.0062	1
Corchorus_fascicularis	0.062547	1		Canavalia_pubescens	0.07799	1
Corchorus_hirsutus	1.55745	1		Canavalia_rosea	0.345642	1
Corchorus_hirtus	0.062547	1		Canavalia_sericea	0.035968	1
Corchorus_leptocarpus	1.29468	1		Canavalia_villosa	0.333932	1
Corchorus_neocaledonicus	1.1862	1		Candolleodendron_brachystachyum	3.21368	1
Corchorus_olitorius	7.09575	1		Caperonia_palustris	19.0625	1
Corchorus_orinocensis	7.09575	1		Capparidastrum_discolor	4.62062	1
Corchorus_pseudocapsularis	4.92738	1		Capparis_amplissima	9.16052	1
Corchorus_pumilio	0.907397	1		Capparis_angustifolia	1.01357	1
Corchorus_sidoides	0.907397	1		Capparis_callophylla	3.13867	1
Corchorus_siliquosus	10.5673	1		Capparis_crotonoides	15.0939	1
Corchorus_tridens	2.90069	1		Capparis_cynophallophora	1.01357	1
Corchorus_trilocularis	0.50199	1		Capparis_elaeagnoides	10.6354	1
Corchorus_velutinus	1.95694	1		Capparis_fascicularis	5.43442	1
Cordeauxia_edulis	8.47827	1		Capparis_frondosa	4.62062	1
Cordemoya_subpeltata	4.31212	1		Capparis_hastata	4.32173	1
Cordyla_africana	24.8586	1		Capparis_indica	5.90809	1
Corymbia_abbreviata	12.5862	1		Capparis_lucida	11.1568	1
Corymbia_bella	6.37918	1		Capparis_membranifolia	21.608	1
Corymbia_bleeseri	10.7191	1		Capparis_odoratissima	1.65225	1
Corymbia_dichromophloia	3.52536	1		Capparis_pachaca	18.3493	1
Corymbia_greeniana	3.77259	1		Capparis_pittieri	18.2289	1
Corymbia_jacobsiana	3.8936	1		Capparis_retusa	4.32173	1
Corymbia_nesophila	8.3181	1		Capparis_sandwichiana	6.70777	1
Corymbia_papuana	10.5131	1		Capparis_scabrida	13.5982	1
Corymbia_porrecta	10.3251	1		Capparis_sepiaria	1.5501	1
Corymbia_ptychocarpa	6.10686	1		Capparis_sessilis	5.64372	1
Corymbia_zygophylla	3.77259	1		Capparis_stenosepala	15.1309	1
Corynocarpus_dissimilis	3.60695	1		Capparis_tenuisiliqua	19.7891	1
Corynocarpus_similis	6.94902	1		Capparis_tomentosa	1.5501	1
Corynostylis_arborea	13.2661	1		Capparis_zeylanica	10.6354	1
Cossinia_pinnata	47.9916	1		Capuronia_madagascariensis	25.5046	1
Cotylelobium_lanceolatum	10.8575	1		Caragana_acanthophylla	4.59205	1
Couepia_bracteosa	0.030722	1		Caraipa_densifolia	1.45776	1
Couepia_guianensis	0.030722	1		Caraipa_grandifolia	0.970962	1
Couepia_habrantha	0.073015	1		Caraipa_rodriguesii	6.55924	1
Couepia_obovata	0.05208	1		Caraipa_savannarum	0.970962	1
Couepia_robusta	4.03196	1		Caraipa_tereticaulis	1.45776	1
Coulteria_platyloba	0.051371	1		Caraipa_utilis	4.33656	1
Coursetia_caribaea	4.29973	1		Caraipa_valioi	4.33656	1
Coursetia_elliptica	1.47806	1		Carallia_brachiata	9.36976	1
Coursetia_ferruginea	9.10082	1		Carallia_garciniifolia	6.03407	1
Coursetia_greenmanii	3.33171	1		Carallia_pectinifolia	6.03407	1
Coursetia_guatemalensis	2.77048	1		Carapa_angustifolia	3.82079	1
Coursetia_hintonii	10.8141	1		Carapa_batesii	3.25721	1
Coursetia_madrensis	1.19542	1		Carapa_dinklagei	1.78561	1
Coursetia_maraniona	3.70931	1		Carapa_grandiflora	1.76955	1
Coursetia_mollis	5.1976	1		Carapa_guianensis	3.25721	1
Coursetia_oaxacensis	1.25927	1		Carapa_hygrophila	2.72296	1
Coursetia_paniculata	1.19542	1		Carapa_macrantha	1.34847	1
Coursetia_planipetiolata	1.30385	1		Carapa_megistocarpa	2.2001	1
Coursetia_polyphylla	0.403396	1		Carapa_microcarpa	1.50491	1
Coursetia_rostrata	3.78279	1		Carapa_nicaraguensis	2.2001	1
Coursetia_vicioides	3.78279	1		Carapa_parviflora	1.34847	1
Coussapoa_villosa	58.524	1		Carapa_procera	0.201917	1
Craibia_brevicaudata	27.7222	1		Carapa_surinamensis	4.19251	1
Cranocarpus_martii	9.31166	1		Carapa_velutina	0.201917	1
Craterosiphon_scandens	7.64825	1		Cardamine_africana	11.2862	1
Crateva_palmeri	5.00757	1		Cardamine_bonariensis	3.55907	1
Crateva_religiosa	1.04709	1		Cardamine_bradei	9.18408	1
Crateva_tapia	5.00757	1		Cardamine_ovata	2.03387	1
Cratoxylum_arborescens	0.410557	1		Cardenasiodendron_brachypterum	26.9383	1
Cratoxylum_cochinchinense	11.3977	1		Cardiospermum_grandiflorum	12.9506	1
Cratoxylum_formosum	0.084643	1		Cardiospermum_halicacabum	13.4281	1
Cratoxylum_glaucum	0.410557	1		Carica_papaya	21.5004	1
Cratylia_argentea	0.750407	1		Carica_sprucei	7.66893	1
Cratylia_mollis	2.71834	1		Carolus_anderssonii	33.0619	1
Crepidospermum_goudotianum	5.68843	1		Carolus_chlorocarpus	0.654363	1
Crossopetalum_decussatum	8.91297	1		Carolus_sinemariensis	12.3991	1
Crossopetalum_eucymosum	1.56997	1		Carpolobia_alba	19.9075	1
Crossopetalum_gaumeri	1.59989	1		Carpotroche_longifolia	12.0268	1
Crossopetalum_ilicifolium	0.051914	1		Carrichtera_annua	10.3656	1
Crossopetalum_managuatillo	16.9351	1		Carya_tonkinensis	0.125065	1
Crossopetalum_parviflorum	0.051914	1		Caryocar_glabrum	20.125	1
Crossopetalum_rhacoma	0.823229	1		Caryodendron_orinocense	25.5886	1
Crossopetalum_uragoga	0.823229	1		Casearia_aculeata	4.64578	1
Crossostemma_laurifolium	9.5004	1		Casearia_arborea	8.45904	1
Crossostylis_biflora	0.061155	1		Casearia_arguta	5.71954	1
Crossostylis_grandiflora	0.061155	1		Casearia_commersoniana	1.64739	1
Crotalaria_alata	1.02687	1		Casearia_coronata	3.6516	1
Crotalaria_albicaulis	1.80154	1		Casearia_glomerata	0.078322	1
Crotalaria_allophylla	2.03803	1		Casearia_guianensis	4.64578	1
Crotalaria_annua	0.780639	1		Casearia_javitensis	1.64739	1
Crotalaria_anomala	3.87477	1		Casearia_nitida	5.03176	1
Crotalaria_arenaria	0.422003	1		Casearia_praecox	9.23117	1
Crotalaria_aridicola	1.03854	1		Casearia_sylvestris	9.69689	1
Crotalaria_axillaris	2.84059	1		Casearia_tremula	5.03176	1
Crotalaria_ballyi	4.95805	1		Casearia_velutina	0.078322	1
Crotalaria_boehmii	2.77607	1		Casimiroa_edulis	23.6061	1
Crotalaria_bogdaniana	2.49064	1		Cassia_abbreviata	6.29596	1
Crotalaria_bongensis	1.62492	1		Cassia_fistula	8.82908	1
Crotalaria_boranica	1.87796	1		Cassia_grandis	15.8137	1
Crotalaria_brevidens	0.906427	1		Cassia_javanica	13.264	1
Crotalaria_burttii	3.76017	1		Cassipourea_elliptica	1.07485	1
Crotalaria_calycina	2.44534	1		Cassipourea_guianensis	1.07485	1
Crotalaria_cephalotes	3.32342	1		Cassipourea_lanceolata	3.85156	1
Crotalaria_chrysochlora	1.57843	1		Cassipourea_rotundifolia	9.353	1
Crotalaria_cleomifolia	2.18196	1		Castanopsis_amabilis	1.04143	1
Crotalaria_comanestiana	1.47785	1		Castanopsis_argyrophylla	2.03084	1
Crotalaria_cuspidata	3.2897	1		Castanopsis_calathiformis	1.20691	1
Crotalaria_decaryana	1.49687	1		Castanopsis_ceratacantha	0.699511	1
Crotalaria_deserticola	0.833259	1		Castanopsis_cerebrina	1.94888	1
Crotalaria_dumosa	0.743517	1		Castanopsis_chinensis	3.01546	1
Crotalaria_emarginata	0.083839	1		Castanopsis_fissa	1.20691	1
Crotalaria_evolvuloides	1.60969	1		Castanopsis_hypophoenicea	3.19444	1
Crotalaria_fiherenensis	3.76574	1		Castanopsis_hystrix	0.830634	1
Crotalaria_filipes	3.01131	1		Castanopsis_indica	1.8237	1
Crotalaria_glauca	0.507034	1		Castanopsis_inermis	2.4724	1
Crotalaria_goiasensis	0.35475	1		Castanopsis_longzhouica	2.22625	1
Crotalaria_goodiiformis	0.306484	1		Castanopsis_lucida	2.4724	1
Crotalaria_goreensis	0.743104	1		Castanopsis_psilophylla	2.66142	1
Crotalaria_graminicola	1.23845	1		Castanopsis_rockii	2.03084	1
Crotalaria_grandiflora	0.693418	1		Castanospora_alphandii	5.92303	1
Crotalaria_greenwayi	0.833259	1		Castela_coccinea	5.23238	1
Crotalaria_hebecarpa	3.01131	1		Castela_erecta	0.63413	1
Crotalaria_hirta	0.433903	1		Castela_retusa	0.63413	1
Crotalaria_holosericea	0.056218	1		Castela_tortuosa	1.12072	1
Crotalaria_humbertiana	0.919692	1		Castelnavia_fluitans	1.80295	1
Crotalaria_hyssopifolia	1.5903	1		Castelnavia_monandra	1.80295	1
Crotalaria_incana	5.00952	1		Castelnavia_multipartita	11.7319	1
Crotalaria_incrassifolia	5.96563	1		Castelnavia_princeps	13.2196	1
Crotalaria_juncea	3.34557	1		Castilla_elastica	7.8939	1
Crotalaria_kirkii	0.266538	1		Castratella_piloselloides	8.97101	1
Crotalaria_laburnifolia	3.0409	1		Casuarina_collina	1.6883	1
Crotalaria_laburnoides	1.12373	1		Casuarina_equisetifolia	2.86403	1
Crotalaria_lachnophora	0.427132	1		Catha_edulis	0.06735	1
Crotalaria_leandriana	3.71934	1		Cathormion_umbellatum	8.54754	1
Crotalaria_longipes	3.47333	1		Catostemma_fragrans	7.98233	1
Crotalaria_mahafalensis	0.915514	1		Caucanthus_auriculatus	6.98209	1
Crotalaria_malindiensis	1.88034	1		Cavacoa_aurea	3.47335	1
Crotalaria_massaiensis	0.743517	1		Cavanillesia_platanifolia	7.92575	1
Crotalaria_maypurensis	1.06973	1		Cayaponia_africana	1.53352	1
Crotalaria_medicaginea	1.03854	1		Cayaponia_americana	1.50452	1
Crotalaria_micans	0.278691	1		Cayaponia_cruegeri	0.042756	1
Crotalaria_microcarpa	1.62492	1		Cayaponia_espelina	3.67696	1
Crotalaria_microphylla	1.87796	1		Cayaponia_macrocalyx	2.73649	1
Crotalaria_microthamnus	0.811395	1		Cayaponia_podantha	1.50452	1
Crotalaria_muenzneri	0.266538	1		Cayaponia_prunifera	2.73649	1
Crotalaria_multiflora	1.40118	1		Caylusea_abyssinica	0.056781	1
Crotalaria_mysorensis	0.433903	1		Cayratia_acris	3.88011	1
Crotalaria_novae-hollandiae	1.86759	1		Cayratia_mollissima	3.88011	1
Crotalaria_ochroleuca	0.969359	1		Ceanothus_caeruleus	0.395822	1
Crotalaria_oligosperma	4.21064	1		Cecropia_insignis	5.02904	1
Crotalaria_ononoides	2.5887	1		Cecropia_longipes	0.045853	1
Crotalaria_pallida	0.297263	1		Cecropia_obtusifolia	0.085292	1
Crotalaria_phylloloba	3.46022	1		Cecropia_palmata	1.31771	1
Crotalaria_pilosa	0.579403	1		Cecropia_peltata	0.045853	1
Crotalaria_podocarpa	0.606312	1		Cecropia_schreberiana	2.90518	1
Crotalaria_poissonii	0.919692	1		Cedrela_fissilis	6.50011	1
Crotalaria_prittwitzii	0.374524	1		Cedrela_odorata	12.4909	1
Crotalaria_prostrata	3.3565	1		Cedrelinga_cateniformis	7.45511	1
Crotalaria_pseudotenuirama	1.23845	1		Cedrelopsis_gracilis	2.47578	1
Crotalaria_quinquefolia	3.76645	1		Cedrelopsis_grevei	8.40406	1
Crotalaria_retusa	3.76645	1		Cedrelopsis_rakotozafyi	8.40406	1
Crotalaria_rogersii	0.297263	1		Cedrelopsis_trivalvis	2.47578	1
Crotalaria_saltiana	0.026735	1		Ceiba_aesculifolia	0.938313	1
Crotalaria_scassellatii	2.57915	1		Ceiba_crispiflora	0.401663	1
Crotalaria_stipularia	0.621007	1		Ceiba_pentandra	5.15632	1
Crotalaria_unifoliolata	0.278691	1		Ceiba_schottii	2.46126	1
Crotalaria_vasculosa	3.22449	1		Ceiba_speciosa	0.401663	1
Crotalaria_velutina	0.35475	1		Celianella_montana	21.1438	1
Crotalaria_verrucosa	0.923923	1		Celtis_africana	3.44641	1
Crotalaria_wightiana	1.02687	1		Celtis_iguanaea	12.6252	1
Croton_acapulcensis	3.1544	1		Celtis_latifolia	12.6252	1
Croton_acutifolius	7.74524	1		Celtis_schippii	26.2115	1
Croton_aequatoris	0.714226	1		Celtis_sinensis	1.77016	1
Croton_alagoensis	6.39441	1		Celtis_tetrandra	1.8622	1
Croton_alamosanus	6.1268	1		Cenostigma_gardnerianum	26.4884	1
Croton_ameliae	0.035522	1		Centradenia_inaequilateralis	8.7585	1
Croton_andinus	1.02456	1		Centrolobium_microchaete	1.08568	1
Croton_antisyphiliticus	6.98327	1		Centrolobium_ochroxylum	1.08568	1
Croton_arboreus	1.42784	1		Centrolobium_paraense	1.75675	1
Croton_argenteus	0.831963	1		Centrolobium_robustum	1.81824	1
Croton_argyratus	11.5498	1		Centrolobium_sclerophyllum	1.75675	1
Croton_argyrophyllus	3.31522	1		Centrolobium_tomentosum	1.84607	1
Croton_astroites	4.68816	1		Centroplacus_glaucinus	74.121	1
Croton_axillaris	10.2434	1		Centrosema_pubescens	48.7505	1
Croton_beetlei	0.494038	1		Centrosema_sagittatum	9.67153	1
Croton_betulinus	2.26247	1		Centrosema_virginianum	9.67153	1
Croton_billbergianus	2.94175	1		Cephalocroton_mollis	2.39907	1
Croton_bispinosus	4.95847	1		Cephalomappa_sinensis	19.9323	1
Croton_boiteaui	0.960006	1		Cephalopentandra_ecirrhosa	7.74044	1
Croton_bracteatus	1.57536	1		Ceratolacis_pedunculatum	32.3377	1
Croton_bredemeyeri	1.42209	1		Ceratopetalum_succirubrum	3.49793	1
Croton_brevipes	2.17629	1		Ceratosanthes_palmata	7.01789	1
Croton_burchellii	0.791325	1		Cercidium_andicola	5.08018	1
Croton_cajucara	1.71336	1		Ceriops_australis	9.55752	1
Croton_caracasanus	0.067626	1		Ceriops_decandra	8.06521	1
Croton_cascarilloides	6.95544	1		Ceriops_tagal	2.0935	1
Croton_caudatus	4.36408	1		Ceriops_zippeliana	2.0935	1
Croton_cerinus	2.7599	1		Cespedesia_spathulata	33.6755	1
Croton_chamelensis	2.57673	1		Ceuthostoma_palawanense	1.71416	1
Croton_chichenensis	1.96507	1		Ceuthostoma_terminale	1.71416	1
Croton_chocoanus	1.05147	1		Chadsia_versicolor	9.90409	1
Croton_chrysodaphne	2.19627	1		Chaetachme_aristata	37.5925	1
Croton_columnaris	4.96222	1		Chaetocalyx_blanchetiana	16.394	1
Croton_conduplicatus	4.92568	1		Chaetocalyx_brasiliensis	0.939811	1
Croton_conspurcatus	1.32898	1		Chaetocalyx_klugii	7.91709	1
Croton_cordiifolius	11.8397	1		Chaetocalyx_latisiliqua	16.394	1
Croton_coriifolius	2.23151	1		Chaetocalyx_longiflora	0.939811	1
Croton_corinthius	9.10978	1		Chaetocalyx_longiflorus	6.56202	1
Croton_corylifolius	0.561388	1		Chaetocalyx_scandens	6.56202	1
Croton_craspedotrichus	1.30148	1		Chaetocarpus_africanus	7.60992	1
Croton_crocodilorum	5.10355	1		Chaetocarpus_castanocarpus	7.60992	1
Croton_culiacanensis	0.568621	1		Chamaecrista_absus	16.666	1
Croton_cuneatus	5.53927	1		Chamaecrista_acosmifolia	1.37579	1
Croton_cupuliferus	3.44523	1		Chamaecrista_amorimii	2.45732	1
Croton_cuyabensis	1.04996	1		Chamaecrista_anamariae	17.4367	1
Croton_decalobus	0.87231	1		Chamaecrista_belemii	15.4199	1
Croton_decalvatus	1.00884	1		Chamaecrista_blanchetii	4.29997	1
Croton_discolor	0.256212	1		Chamaecrista_botryoides	4.6673	1
Croton_domatifer	8.47608	1		Chamaecrista_brachystachya	3.62393	1
Croton_draco	1.86851	1		Chamaecrista_calycioides	22.2819	1
Croton_echioides	0.780551	1		Chamaecrista_campestris	15.4199	1
Croton_ekmanii	1.07251	1		Chamaecrista_cathartica	2.43454	1
Croton_eluteria	0.256212	1		Chamaecrista_chapadae	17.7813	1
Croton_eremophilus	3.99236	1		Chamaecrista_choriophylla	4.1629	1
Croton_fantzianus	0.42799	1		Chamaecrista_confertiformis	4.43296	1
Croton_ferrugineus	1.18575	1		Chamaecrista_coriacea	4.29997	1
Croton_flavens	0.210354	1		Chamaecrista_cytisoides	7.14021	1
Croton_flavescens	3.28889	1		Chamaecrista_dalbergiifolia	1.56705	1
Croton_flaviglandulosus	0.357506	1		Chamaecrista_decora	2.02589	1
Croton_fragrans	3.22941	1		Chamaecrista_depauperata	4.43296	1
Croton_fragrantulus	1.28054	1		Chamaecrista_desvauxii	1.5749	1
Croton_francoanus	0.250558	1		Chamaecrista_diphylla	5.64476	1
Croton_fuscescens	2.78926	1		Chamaecrista_eitenorum	48.354	1
Croton_glandulosepalus	0.035522	1		Chamaecrista_flexuosa	11.3075	1
Croton_gossypiifolius	0.753587	1		Chamaecrista_glaucofilix	0.109862	1
Croton_gracilipes	1.40451	1		Chamaecrista_hispidula	0.109862	1
Croton_grandivelum	1.29595	1		Chamaecrista_jacobinea	19.0554	1
Croton_grewiifolius	0.316068	1		Chamaecrista_mucronata	0.231535	1
Croton_grisebachianus	1.82924	1		Chamaecrista_nictitans	2.38656	1
Croton_guatemalensis	0.42799	1		Chamaecrista_olesiphylla	0.231535	1
Croton_guianensis	6.55164	1		Chamaecrista_onusta	2.45732	1
Croton_guildingii	2.02458	1		Chamaecrista_pascuorum	14.3776	1
Croton_gynopetalus	0.061411	1		Chamaecrista_philippi	0.313323	1
Croton_hemiargyreus	2.33637	1		Chamaecrista_pilosa	4.69301	1
Croton_heteranthus	7.56188	1		Chamaecrista_potentilla	1.78186	1
Croton_heterocalyx	1.71336	1		Chamaecrista_ramosa	1.5749	1
Croton_heterochrous	0.740644	1		Chamaecrista_rotundifolia	4.69301	1
Croton_hibiscifolius	1.84844	1		Chamaecrista_rupestrium	1.76819	1
Croton_hircinus	6.55164	1		Chamaecrista_serpens	10.1156	1
Croton_hirtus	9.12545	1		Chamaecrista_setosa	2.43454	1
Croton_hoffmannii	0.44768	1		Chamaecrista_speciosa	0.313323	1
Croton_humilis	1.56399	1		Chamaecrista_supplex	18.7156	1
Croton_hutchinsonianus	1.53005	1		Chamaecrista_trichopoda	6.51598	1
Croton_icche	1.39325	1		Chamaecrista_unijuga	2.02589	1
Croton_impressus	0.609946	1		Chamaecrista_urophyllidia	1.56705	1
Croton_itzaeus	2.57673	1		Chamaecytisus_prolifer	4.34489	1
Croton_jacobinensis	3.31522	1		Chamguava_schippii	8.18628	1
Croton_jutiapensis	0.997372	1		Chapmannia_gracilis	2.42328	1
Croton_kerrii	2.89366	1		Chapmannia_prismatica	5.6983	1
Croton_klotzschianus	7.43424	1		Chapmannia_reghidensis	1.43979	1
Croton_kongensis	6.95544	1		Chapmannia_sericea	1.93168	1
Croton_kongkandanus	0.088019	1		Chapmannia_somalensis	5.87254	1
Croton_laceratoglandulosus	0.780551	1		Chapmannia_tinireana	1.43979	1
Croton_lachnocarpus	8.83203	1		Chascotheca_neopeltandra	21.6882	1
Croton_laurinus	1.82924	1		Chaunanthus_acuminatus	3.80092	1
Croton_lechleri	1.4726	1		Chaunanthus_petiolatus	3.06021	1
Croton_leonis	1.07251	1		Cheilosa_montana	15.8496	1
Croton_leptostachyus	1.18575	1		Chiangiodendron_mexicanum	22.3923	1
Croton_limnocharis	0.250558	1		Chidlowia_sanguinea	30.8598	1
Croton_linearifolius	0.885107	1		Chiranthodendron_pentadactylon	8.32427	1
Croton_linearis	0.232304	1		Chisocheton_ceramicus	0.03221	1
Croton_longicolumellus	0.900383	1		Chisocheton_cumingianus	0.065821	1
Croton_louvelii	0.061939	1		Chisocheton_macrophyllus	0.065821	1
Croton_lucidus	2.55185	1		Chisocheton_montanus	21.5154	1
Croton_luetzelburgii	13.8507	1		Chisocheton_schumannii	10.8246	1
Croton_lundellii	0.067626	1		Chloroleucon_mangense	2.1336	1
Croton_macrobothrys	1.70815	1		Chloroleucon_tenuiflorum	2.1336	1
Croton_malambo	10.6842	1		Chloroxylon_faho	5.25977	1
Croton_malvaviscifolius	2.26247	1		Chondrostylis_kunstleri	10.8148	1
Croton_manampetsae	4.49562	1		Chouxia_macrophylla	4.08116	1
Croton_masonii	0.568621	1		Christia_vespertilionis	7.88483	1
Croton_matourensis	6.78187	1		Christiana_africana	7.01524	1
Croton_mayarum	1.39325	1		Christianella_multiglandulosa	0.406362	1
Croton_medusae	0.659233	1		Christianella_surinamensis	0.406362	1
Croton_megalodendron	4.74161	1		Chrozophora_oblongifolia	1.83255	1
Croton_megistocarpus	1.56481	1		Chrysobalanus_icaco	6.79556	1
Croton_mexicanus	0.052083	1		Chrysochlamys_allenii	1.3363	1
Croton_miarensis	0.960006	1		Chrysochlamys_eclipes	2.02287	1
Croton_micans	1.62781	1		Chrysochlamys_grandifolia	2.02287	1
Croton_microtiglium	2.89366	1		Chrysochlamys_silvicola	1.3363	1
Croton_minimus	2.92141	1		Chrysochlamys_skutchii	2.06186	1
Croton_monogynus	0.193418	1		Chukrasia_tabularis	25.3353	1
Croton_morifolius	3.19572	1		Chytranthus_atroviolaceus	1.25531	1
Croton_niveus	0.420943	1		Chytranthus_carneus	2.46247	1
Croton_nobilis	7.73431	1		Chytranthus_macrobotrys	2.46247	1
Croton_noronhae	0.630957	1		Chytranthus_prieurianus	7.70114	1
Croton_nubigenus	9.70643	1		Chytranthus_setosus	2.37022	1
Croton_nummulariifolius	2.7599	1		Chytranthus_talbotii	6.53395	1
Croton_oblongus	10.1433	1		Cicer_cuneatum	2.27483	1
Croton_oerstedianus	0.494038	1		Cienfuegosia_intermedia	5.83762	1
Croton_olivaceus	13.9	1		Cienfuegosia_tripartita	5.83762	1
Croton_origanifolius	1.30148	1		Cionosicyos_excisus	5.1696	1
Croton_orinocensis	2.40071	1		Cionosicyos_macranthus	5.09447	1
Croton_ortholobus	0.131046	1		Cionosicyos_pomiformis	5.1696	1
Croton_ovalifolius	4.89455	1		Cionosicys_guabubu	5.09447	1
Croton_pachypodus	1.56481	1		Cipadessa_baccifera	13.9833	1
Croton_palanostigma	3.79675	1		Cissus_alata	0.092562	1
Croton_paludosus	4.24212	1		Cissus_apendiculata	2.91425	1
Croton_payaquensis	0.740644	1		Cissus_araguainensis	9.77831	1
Croton_pedicellatus	1.67042	1		Cissus_bahiensis	4.3526	1
Croton_pendens	0.87231	1		Cissus_blanchetiana	6.51096	1
Croton_peraeruginosus	5.65486	1		Cissus_cactiformis	9.38633	1
Croton_piptocalyx	0.477743	1		Cissus_campestris	6.2759	1
Croton_poecilanthus	0.058441	1		Cissus_carnosa	36.7048	1
Croton_poilanei	0.06083	1		Cissus_cornifolia	22.7652	1
Croton_polyandrus	12.9248	1		Cissus_decidua	7.62577	1
Croton_pseudofragrans	2.40071	1		Cissus_descoingsii	12.0323	1
Croton_pseudoniveus	1.21238	1		Cissus_duarteana	3.06885	1
Croton_pseudopulchellus	5.20019	1		Cissus_elongata	43.853	1
Croton_punctatus	0.269282	1		Cissus_erosa	11.5708	1
Croton_quercetorum	0.052083	1		Cissus_fuliginea	11.9999	1
Croton_ramillatus	0.061411	1		Cissus_gongylodes	5.23139	1
Croton_redolens	0.495219	1		Cissus_hastata	20.98	1
Croton_reflexifolius	1.49672	1		Cissus_javana	20.98	1
Croton_repens	4.26887	1		Cissus_neei	10.3837	1
Croton_ripensis	2.23151	1		Cissus_obliqua	17.7065	1
Croton_robustus	1.00884	1		Cissus_paraensis	3.27767	1
Croton_roraimensis	8.47608	1		Cissus_paullinifolia	6.07513	1
Croton_rosmarinoides	7.82954	1		Cissus_pinnatifolia	6.51096	1
Croton_roxanae	3.11457	1		Cissus_pseudoverticillata	10.9089	1
Croton_sacaquinha	4.26263	1		Cissus_pulcherrima	3.19536	1
Croton_sampatik	1.2046	1		Cissus_quadrangularis	19.4047	1
Croton_sapiifolius	13.9	1		Cissus_reniformis	9.38633	1
Croton_scaber	1.42209	1		Cissus_repens	26.3964	1
Croton_schiedeanus	1.40097	1		Cissus_serroniana	3.19536	1
Croton_sellowii	9.3189	1		Cissus_simsiana	9.7046	1
Croton_skutchii	4.74161	1		Cissus_spinosa	4.3526	1
Croton_smithianus	1.05147	1		Cissus_stipulata	8.92802	1
Croton_socotranus	5.71717	1		Cissus_surinamensis	2.91425	1
Croton_soliman	0.406578	1		Cissus_tiliacea	13.5199	1
Croton_sousae	1.83918	1		Cissus_tinctoria	6.2759	1
Croton_sphaerogynus	0.495219	1		Cissus_trianae	23.6448	1
Croton_spruceanus	0.420943	1		Cissus_ulmifolia	8.89531	1
Croton_suberosus	2.67867	1		Cissus_verticillata	0.092562	1
Croton_sutup	1.95795	1		Citropsis_daweana	13.4665	1
Croton_suyapensis	0.140485	1		Citropsis_gabunensis	4.6279	1
Croton_sylvaticus	10.6378	1		Citropsis_gilletiana	0.052218	1
Croton_tabascensis	1.09974	1		Citropsis_schweinfurthii	0.052218	1
Croton_thomasii	7.99645	1		Citrullus_colocynthis	0.21458	1
Croton_tonduzii	2.46426	1		Citrus_aurantiifolia	4.54371	1
Croton_trichotomus	5.71717	1		Citrus_aurantium	1.82575	1
Croton_tricolor	3.1544	1		Citrus_garrawayi	0.061354	1
Croton_trigonocarpus	2.01697	1		Citrus_gracilis	3.95996	1
Croton_trinitatis	12.7288	1		Citrus_halimii	0.890963	1
Croton_triqueter	1.32898	1		Citrus_hystrix	4.86735	1
Croton_urucurana	0.628306	1		Citrus_inodora	2.31614	1
Croton_velutinus	4.24212	1		Citrus_jambhiri	0.444007	1
Croton_verapazensis	1.28023	1		Citrus_japonica	4.08954	1
Croton_viminalis	0.193418	1		Citrus_latifolia	5.21313	1
Croton_vitifolius	0.140485	1		Citrus_latipes	5.19959	1
Croton_wallichii	0.088019	1		Citrus_limon	0.296873	1
Croton_watsonii	1.73473	1		Citrus_limonia	5.48879	1
Croton_womersleyi	9.9351	1		Citrus_lucida	14.2233	1
Croton_yavitensis	5.53927	1		Citrus_macroptera	5.00702	1
Croton_ynesae	2.47092	1		Citrus_maxima	0.444007	1
Croton_yucatanensis	1.09974	1		Citrus_medica	4.26925	1
Croton_zambesicus	1.32066	1		Citrus_myrtifolia	0.874993	1
Crotonogynopsis_usambarica	30.732	1		Citrus_natsudaidai	1.82575	1
Crudia_choussyana	9.94177	1		Citrus_reticulata	0.104943	1
Crudia_gabonensis	7.32367	1		Citrus_sinensis	3.06038	1
Crumenaria_erecta	22.1071	1		Citrus_swinglei	1.32739	1
Crypteronia_borneensis	3.76107	1		Citrus_warburgiana	1.68184	1
Crypteronia_glabriflora	1.22707	1		Citrus_wintersii	3.42164	1
Crypteronia_griffithii	1.22707	1		Cladogelonium_madagascariense	26.0239	1
Crypteronia_paniculata	8.47754	1		Cladopus_chinensis	0.703064	1
Cryptosepalum_staudtii	8.53972	1		Cladopus_fukienensis	0.775512	1
Ctenolepis_cerasiformis	3.42944	1		Cladopus_nymanii	1.05085	1
Ctenolepis_lucorum	3.42944	1		Cladopus_queenslandicus	0.60787	1
Ctenolophon_englerianus	80.2956	1		Claoxylon_indicum	32.7926	1
Cubilia_cubili	9.17863	1		Claoxylon_polot	5.3496	1
Cucumeropsis_mannii	0.056621	1		Clarisia_biflora	1.44361	1
Cucumis_anguria	1.72331	1		Clathrotropis_brachypetala	25.8548	1
Cucumis_baladensis	0.366201	1		Clathrotropis_macrocarpa	36.7803	1
Cucumis_canoxyi	2.80399	1		Clathrotropis_nitida	5.96962	1
Cucumis_carolinus	1.74442	1		Clausena_anisata	7.42795	1
Cucumis_dipsaceus	2.71266	1		Clausena_excavata	7.38838	1
Cucumis_ficifolius	2.80399	1		Clausena_harmandiana	7.50715	1
Cucumis_gracilis	5.9541	1		Clausena_lansium	7.38838	1
Cucumis_hastatus	6.2036	1		Cleidiocarpon_cavaleriei	22.6066	1
Cucumis_insignis	1.72331	1		Cleidion_brevipetiolatum	14.5971	1
Cucumis_maderaspatanus	6.71214	1		Cleidion_castaneifolium	14.5971	1
Cucumis_picrocarpus	1.75574	1		Cleistanthus_oblongifolius	8.09453	1
Cucumis_prophetarum	0.702301	1		Cleistanthus_perrieri	3.13012	1
Cucumis_pubituberculatus	3.0628	1		Cleistanthus_petelotii	9.3345	1
Cucumis_pustulatus	2.67464	1		Cleistanthus_polystachyus	18.7023	1
Cucumis_queenslandicus	4.18116	1		Cleistanthus_suarezensis	3.13012	1
Cucumis_rumphianus	5.45458	1		Cleistanthus_sumatranus	8.09453	1
Cucumis_sacleuxii	3.06911	1		Cleistanthus_tomentosus	7.40838	1
Cucumis_umbellatus	4.18116	1		Cleobulia_multiflora	19.407	1
Cucumis_variabilis	2.44014	1		Cleome_aculeata	1.542	1
Cucurbita_andreana	0.069513	1		Cleome_afrospina	2.02775	1
Cucurbita_argyrosperma	2.0265	1		Cleome_brachycarpa	19.8618	1
Cucurbita_ecuadorensis	0.166282	1		Cleome_briquetii	0.604941	1
Cucurbita_lundelliana	0.050121	1		Cleome_cleomoides	4.58058	1
Cucurbita_moschata	3.10984	1		Cleome_densifolia	6.0442	1
Cuervea_isangiensis	5.47556	1		Cleome_domingensis	6.84639	1
Cuervea_kappleriana	3.97586	1		Cleome_foliosa	0.863719	1
Cullenia_rosayroana	3.69261	1		Cleome_gynandra	26.2383	1
Cupania_cinerea	0.038908	1		Cleome_hassleriana	25.0518	1
Cupania_dentata	0.783617	1		Cleome_hirta	7.31177	1
Cupania_diphylla	4.98051	1		Cleome_iberidella	6.57094	1
Cupania_glabra	0.783617	1		Cleome_lanceolata	22.2639	1
Cupania_guatemalensis	2.32615	1		Cleome_lechleri	13.139	1
Cupania_hirsuta	0.056849	1		Cleome_microaustralica	4.58058	1
Cupania_latifolia	0.038908	1		Cleome_oxalidea	21.9558	1
Cupania_rufescens	0.0690875	1		Cleome_paludosa	22.8303	1
Cupania_scrobiculata	0.056849	1		Cleome_pilosa	12.5275	1
Cupania_seemannii	0.747811	1		Cleome_rosea	13.1572	1
Cupaniopsis_globosa	2.48411	1		Cleome_rotundifolia	10.0541	1
Cupaniopsis_glomeriflora	2.48411	1		Cleome_rutidosperma	11.8243	1
Cupaniopsis_macrocarpa	0.547483	1		Cleome_schimperi	6.57094	1
Cupaniopsis_macropetala	4.69852	1		Cleome_schweinfurthii	3.45009	1
Cupaniopsis_oedipoda	1.92102	1		Cleome_siliculifera	13.1572	1
Cupaniopsis_petiolulata	0.033559	1		Cleome_spinosa	3.14086	1
Cupaniopsis_sylvatica	0.033559	1		Cleome_stricta	9.35167	1
Cuphea_acicularis	20.4317	1		Cleome_strigosa	9.35167	1
Cuphea_appendiculata	18.252	1		Cleome_tucumanensis	1.542	1
Cuphea_hyssopifolia	0.054506	1		Cleome_uncifera	8.10073	1
Cuphea_utriculosa	20.4317	1		Cleome_usambarica	0.604941	1
Cyamopsis_senegalensis	0.27227	1		Cleome_viridiflora	15.9669	1
Cyclanthera_carthagenensis	6.09034	1		Cleome_viscosa	10.6709	1
Cyclanthera_pedata	0.049599	1		Cleomella_mexicana	1.07126	1
Cyclanthera_tenuisepala	0.049599	1		Cleoserrata_speciosa	26.0509	1
Cyclobalanopsis_championii_D1	0.624738	1		Clidemia_dentata	1.37328	1
Cyclocarpa_stellaris	24.5888	1		Clidemia_octona	1.37328	1
Cylicodiscus_gabunensis	24.1987	1		Clidemia_petiolaris	6.6011	1
Cylicomorpha_solmsii	2.10333	1		Clidemia_rubra	3.43049	1
Cymbosema_roseum	19.407	1		Clidemia_septuplinervia	3.99834	1
Cynometra_iripa	1.42124	1		Clidemia_setosa	2.62109	1
Cynometra_mannii	3.57148	1		Clitoria_glaberrima	13.9388	1
Cynometra_retusa	3.85905	1		Clitoria_guianensis	1.37579	1
Cynophalla_flexuosa	4.6722	1		Clitoria_ternatea	13.9388	1
Cyrillopsis_paraensis	12.377	1		Cloezia_artensis	56.6287	1
Cyrtocarpa_procera	6.83936	1		Cloezia_floribunda	28.6227	1
Cyrtogonone_argentea	11.6754	1		Clusia_clusioides	0.042649	1
Cyttaranthus_congolensis	21.199	1		Clusia_criuva	4.47672	1
Dacryodes_buettneri	1.87557	1		Clusia_fructiangusta	1.85888	1
Dacryodes_cuspidata	4.46005	1		Clusia_gracilis	5.1036	1
[truncated: 16,270 more rows]

## Sheet: Fig. 3piecharts
Clade	Per_non_trop.	Per.trop
Brassicales	0.915	0.085
Celastrales	0.6733	0.3267
Crossosomatales	0.9583	0.0417
Cucurbitales	0.5021	0.4979
Fabales	0.6695	0.3305
Fagales	0.8619	0.1381
Geraniales	0.9966	0.0034
Huerteales	0.7143	0.2857
Malpighiales	0.4724	0.5276
Malvales	0.582	0.418
Myrtales	0.5838	0.4162
Oxalidales	0.7877	0.2123
Picramniales	0.2	0.8
Rosales	0.8672	0.1328
Sapindales	0.493	0.507
Vitales	0.4727	0.5273
Zygophyllales	0.7833	0.2167

## Sheet: Supplementary Fig. 3
Diversification_shift_Index	Brassicales	Celastrales	Crossosomatales	Cucurbitales	Fabales	Fagales	Geraniales	Huerteales	Malpighiales	Malvales	Myrtales	Oxalidales	Picramniales	Rosales	Sapindales	Vitales	Zygophyllales
1	79.112	29.058	NA	42.6759	74.6736	77.79	185.484	NA	84.0408	70.2003	75.2387	NA	NA	96.5205	88.4618	7.60985	NA
2	55.1994	24.005		27.2334	61.4127	11.9566			65.2155	66.5122	63.843			63.865	31.86
3	27.0871	18.7593		19.6953	56.2332	8.94239			39.8772	60.0792	63.4377			42.9239	27.1096
4	25.5678	14.9294		12.2336	53.0545	5.9846			37.3853	22.9717	40.3547			16.4796	25.382
5	25.4626			11.4911	49.9008	5.81914			35.3271	18.6089	35.9121			13.7454	24.5259
6	22.5647			10.2397	38.0469				35.2738	10.016	29.8746			13.5604	24.4252
7	18.9232			9.28125	37.1215				31.6724	5.75617	16.36			12.0386	23.5617
8	17.2799			5.02862	35.9512				31.6156	1.99444	7.19472			11.4042	20.9547
9	13.6568			3.36194	32.6749				28.0087		4.58033			6.81578	20.9517
10	11.8323			2.77869	31.9411				27.8796		3.83234			4.69287	18.355
11	10.2602				31.6715				25.5326					3.93928	15.8647
12	9.42699				31.2495				24.4056					3.65926	15.3194
13	9.09092				28.4756				23.2053					3.39028	14.5197
14	6.58418				24.2896				23.0808					2.85167	10.7005
15	4.68248				24.0307				21.2535					1.89361	10.6479
16	3.89983				22.9761				20.6509					1.82461	10.4958
17	3.74507				21.3582				20.0715					1.18433	10.0595
18	2.05634				19.6196				19.2853						9.3555
19					18.4298				17.1862						8.81057
20					16.2812				15.6551						8.11967
21					14.5086				15.1652						7.1667
22					13.4588				14.7461						6.97227
23					11.2994				14.192						6.73923
24					11.0679				13.6694						6.73633
25					10.8676				12.5891						6.52757
26					10.6939				12.2128						5.9656
27					9.9535				11.8154						2.773
28					9.58723				11.2691
29					9.3865				10.8291
30					8.087				10.7768
31					7.75807				10.6451
32					6.15263				10.2274
33					4.98343				9.1581
34					4.82847				9.13777
35					4.57377				7.6711
36					3.97877				6.62977
37					2.7631				6.4261
38					1.9985				5.2121
39									4.52477
40									4.0981
41									3.6091
42									1.59443
43									1.0501
